# Supplementary material for: Combing Immunoinformatics with Pangenome Analysis To Design a Multiepitope Subunit Vaccine against Klebsiella pneumoniae K1, K2, K47, and K64
Source: Microbiol Spectr. 2022 Jul 12;10(4):e01148-22. doi: 10.1128/spectrum.01148-22 (PMC9431259; doi:10.1128/spectrum.01148-22)
Supplement: Supplemental file 1 — Supplemental material. Download spectrum.01148-22-s0001.xlsx, XLSX file, 0.02 MB [file spectrum.01148-22-s0001.xlsx]

## Sheet: Sheet1
Table S1 The information of KP isolates used in this study.
Assembly	Species	Serotype	Source	Strain	Geographic location
GCA_000009885.1	Klebsiella pneumoniae	KL1	Human	NTUH-K2044	NA
GCA_000294365.1	Klebsiella pneumoniae	KL1	Human	1084	NA
GCA_001529935.1	Klebsiella pneumoniae	KL1	Human	RJF999	China: Shanghai
GCA_001708225.1	Klebsiella pneumoniae	KL1	Human	ED23	Taiwan
GCA_001708245.1	Klebsiella pneumoniae	KL1	Human	ED2	Taiwan
GCA_002163895.1	Klebsiella pneumoniae	KL1	Human	RJA166	China: Shanghai
GCA_002761315.1	Klebsiella pneumoniae	KL1	Human	P1428	China: Beijing
GCA_002813595.1	Klebsiella pneumoniae	KL1	Human	SGH10	Singapore
GCA_002970895.1	Klebsiella pneumoniae	KL1	Human	KPHS1249	China
GCA_003286995.1	Klebsiella pneumoniae	KL1	Human	SC-7	China
GCA_003692695.1	Klebsiella pneumoniae	KL1	Human	2e	China: Hunan
GCA_003855515.1	Klebsiella pneumoniae	KL1	Human	R210-2	NA
GCA_003953905.1	Klebsiella pneumoniae	KL1	Human	11492	China
GCA_004118955.1	Klebsiella pneumoniae	KL1	Human	AP8555	China:Nanchang
GCA_004209795.1	Klebsiella pneumoniae	KL1	Human	BA4656	India
GCA_004295405.1	Klebsiella pneumoniae	KL1	Human	BA34918	India
GCA_004924315.1	Klebsiella pneumoniae	KL1	Human	ST23	USA: MN
GCA_009497695.1	Klebsiella pneumoniae	KL1	Human	K2044	China
GCA_009497755.1	Klebsiella pneumoniae	KL1	Human	11420	China
GCA_009909305.1	Klebsiella pneumoniae	KL1	Human	KUH-KPNHVL1	South Korea: Seoul
GCA_009909325.1	Klebsiella pneumoniae	KL1	Human	KUH-KPNHVF1	South Korea: Seoul
GCA_012113615.1	Klebsiella pneumoniae	KL1	Human	Bckp091	China: Jiangsu
GCA_015074925.1	Klebsiella pneumoniae	KL1	Human	MAR14-456	Russia:Moscow
GCA_015284665.1	Klebsiella pneumoniae	KL1	Human	BS433-2	China:Tangshan
GCA_015286445.1	Klebsiella pneumoniae	KL1	Human	M212-2	China:Tangshan
GCA_015290985.1	Klebsiella pneumoniae	KL1	Human	3214	China:Qingdao
GCA_015355835.1	Klebsiella pneumoniae	KL1	Human	JX-CR-hvKP-12	China:Nanchang
GCA_015355855.1	Klebsiella pneumoniae	KL1	Human	JX-CR-hvKP-11	China:Nanchang
GCA_015355955.1	Klebsiella pneumoniae	KL1	Human	JX-CR-hvKP-6	China:Nanchang
GCA_015355975.1	Klebsiella pneumoniae	KL1	Human	JX-CR-hvKP-5	China:Nanchang
GCA_016903495.1	Klebsiella pneumoniae	KL1	Human	FDAARGOS_1312	USA:WA
GCA_017743095.1	Klebsiella pneumoniae	KL1	Human	KPN236	China:Zhanjiang
GCA_017743135.1	Klebsiella pneumoniae	KL1	Human	KPN247	China:Zhanjiang
GCA_018279185.1	Klebsiella pneumoniae	KL1	Human	Kpn 1693	China:Hebei, Zhangjiakou
GCA_018604345.1	Klebsiella pneumoniae	KL1	Human	2016_49	Spain: Valladolid
GCA_904864645.1	Klebsiella pneumoniae	KL1	Human	INF079-sc-2280008	NA
GCA_000220485.1	Klebsiella pneumoniae	KL2	Human	KCTC 2242	NA
GCA_000474015.1	Klebsiella pneumoniae	KL2	Human	CG43	NA
GCA_000733255.1	Klebsiella pneumoniae	KL2	Human	PittNDM01	USA
GCA_000742755.1	Klebsiella pneumoniae	KL2	Human	ATCC 43816 KPPR1	USA
GCA_000813205.1	Klebsiella pneumoniae	KL2	Human	HK787	NA
GCA_000814805.1	Klebsiella pneumoniae	KL2	Human	1158	Taiwan
GCA_000968155.1	Klebsiella pneumoniae	KL2	Human	Kp52.145	NA
GCA_001307175.1	Klebsiella pneumoniae	KL2	Human	KP617	Korea: Seoul
GCA_001521895.1	Klebsiella pneumoniae	KL2	Human	NUHL24835	China: Jiangxi
GCA_001530015.1	Klebsiella pneumoniae	KL2	Human	RJF293	China: Shanghai
GCA_001709275.1	Klebsiella pneumoniae	KL2	Human	11	USA: Pennsylvania
GCA_001709295.1	Klebsiella pneumoniae	KL2	Human	23	USA: Minnesota
GCA_002055855.1	Klebsiella pneumoniae	KL2	Human	AR_0068	NA
GCA_002116885.1	Klebsiella pneumoniae	KL2	Human	kp757	USA
GCA_002156785.1	Klebsiella pneumoniae	KL2	Human	KPN528	USA: Houston
GCA_002180315.1	Klebsiella pneumoniae	KL2	Human	AR_0143	NA
GCA_002211905.1	Klebsiella pneumoniae	KL2	Human	DHQP1605752_NV	USA: Nevada
GCA_002944845.1	Klebsiella pneumoniae	KL2	Human	NUHL30457	China:Nanchang
GCA_002948565.1	Klebsiella pneumoniae	KL2	Human	AR_0066	NA
GCA_002970375.3	Klebsiella pneumoniae	KL2	Human	CRK0298	NA
GCA_003069525.1	Klebsiella pneumoniae	KL2	Human	AR_0153	NA
GCA_003267985.1	Klebsiella pneumoniae	KL2	Human	CDC 0106	NA
GCA_003330945.1	Klebsiella pneumoniae	KL2	Human	KC-Pl-HB1	South Korea: Yellow sea
GCA_003432225.1	Klebsiella pneumoniae	KL2	Human	INF014-sc-2279884	NA
GCA_003574235.1	Klebsiella pneumoniae	KL2	Human	KP33	Thailand:Bangkok
GCA_003574255.1	Klebsiella pneumoniae	KL2	Human	KP64	Thailand:Bangkok
GCA_003574275.1	Klebsiella pneumoniae	KL2	Human	KP67	Thailand:Bangkok
GCA_003812105.1	Klebsiella pneumoniae	KL2	Human	FDAARGOS_531	NA
GCA_003932915.1	Klebsiella pneumoniae	KL2	Human	cr-hvkp3	China:beijing
GCA_004135795.1	Klebsiella pneumoniae	KL2	Human	NH34	Thailand: Chiang Mai
GCA_004332075.1	Klebsiella pneumoniae	KL2	Human	18CPO060	Canada: Montreal
GCA_009556655.1	Klebsiella pneumoniae	KL2	Human	SMU18037509	Japan
GCA_009931075.1	Klebsiella pneumoniae	KL2	Human	11454	China: Beijing
GCA_012029695.2	Klebsiella pneumoniae	KL2	Human	NU-CRE195	USA: Chicago, IL
GCA_012166915.1	Klebsiella pneumoniae	KL2	Human	Bckp021	China: Jiangxi
GCA_012169405.1	Klebsiella pneumoniae	KL2	Human	KPN55602	China: Anhui
GCA_014304835.1	Klebsiella pneumoniae	KL2	Human	ent1077	Singapore
GCA_014725775.1	Klebsiella pneumoniae	KL2	Human	ENT1988	Singapore
GCA_014725895.1	Klebsiella pneumoniae	KL2	Human	C20	China: ZhengZhou
GCA_014788765.1	Klebsiella pneumoniae	KL2	Human	C0674	Chile
GCA_015283665.1	Klebsiella pneumoniae	KL2	Human	BM334-2	China:Tangshan
GCA_015832035.1	Klebsiella pneumoniae	KL2	Human	KPNSP-1	China: Beijing
GCA_015910145.1	Klebsiella pneumoniae	KL2	Human	Kpn-14	Canada:Ontario
GCA_016071735.1	Klebsiella pneumoniae	KL2	Human	ATCC 43816	NA
GCA_016903775.1	Klebsiella pneumoniae	KL2	Human	FDAARGOS_1307	USA:WA
GCA_016903795.1	Klebsiella pneumoniae	KL2	Human	FDAARGOS_1308	USA:WA
GCA_016939755.1	Klebsiella pneumoniae	KL2	Human	KP52810	Czech Republic: Nymburk
GCA_016939815.1	Klebsiella pneumoniae	KL2	Human	KPA4411	Czech Republic: Mstec Krlov
GCA_017301375.1	Klebsiella pneumoniae	KL2	Human	SA-KpST14	Saudi Arabia
GCA_017315205.1	Klebsiella pneumoniae	KL2	Human	JS161205112	China: Shanghai
GCA_900635735.1	Klebsiella pneumoniae	KL2	Human	NCTC13635	NA
GCA_900635995.1	Klebsiella pneumoniae	KL2	Human	NCTC418	USA: Baltimore
GCA_902723695.1	Klebsiella pneumoniae	KL2	Human	kpn154	France
GCA_902723705.1	Klebsiella pneumoniae	KL2	Human	Kpn2166	France
GCA_902827215.1	Klebsiella pneumoniae	KL2	Human	SB5881	France
GCA_904864505.1	Klebsiella pneumoniae	KL2	Human	INF331-sc-2280141	NA
GCA_904866475.1	Klebsiella pneumoniae	KL2	Human	KSB2_9B	Australia: Melbourne
GCA_904866555.1	Klebsiella pneumoniae	KL2	Human	INF102-sc-2279897	NA
GCA_001902475.1	Klebsiella pneumoniae	KL47	Human	SWU01	China
GCA_002258145.3	Klebsiella pneumoniae	KL47	Human	WCHKP8F4	China: Sichuan, Chengdu
GCA_002269295.1	Klebsiella pneumoniae	KL47	Human	911021	China: Chongqing
GCA_002278055.1	Klebsiella pneumoniae	KL47	Human	721005	China: Ningbo
GCA_002848545.1	Klebsiella pneumoniae	KL47	Human	KP69	China:Shanghai
GCA_002848585.1	Klebsiella pneumoniae	KL47	Human	F44	China:Shanghai
GCA_002853435.2	Klebsiella pneumoniae	KL47	Human	SCKP020143	China: Zigong, Sichuan
GCA_002893825.1	Klebsiella pneumoniae	KL47	Human	GD4	China
GCA_003037005.2	Klebsiella pneumoniae	KL47	Human	WCHKP020098	China: Chengdu, Sichuan
GCA_003037325.2	Klebsiella pneumoniae	KL47	Human	WCHKP040035	China: Chengdu, Sichuan
GCA_003038215.2	Klebsiella pneumoniae	KL47	Human	WCHKP020030	China: Chengdu, Sichuan
GCA_003203435.1	Klebsiella pneumoniae	KL47	Human	TVGHCRE225	Taiwan: Taipei
GCA_003367555.1	Klebsiella pneumoniae	KL47	Human	F1	China: Fujian Province
GCA_003429545.1	Klebsiella pneumoniae	KL47	Human	160111	Taiwan
GCA_003584585.1	Klebsiella pneumoniae	KL47	Human	GSU10-3	Japan:Tokyo
GCA_003940845.1	Klebsiella pneumoniae	KL47	Human	KSH203	China
GCA_004119955.1	Klebsiella pneumoniae	KL47	Human	F5	China: Fujian Province
GCA_004119975.1	Klebsiella pneumoniae	KL47	Human	F77	China: Fujian Province
GCA_004119995.1	Klebsiella pneumoniae	KL47	Human	F127	China: Fujian Province
GCA_004120075.1	Klebsiella pneumoniae	KL47	Human	F132	China: Fujian Province
GCA_004120095.1	Klebsiella pneumoniae	KL47	Human	F138	China: Fujian Province
GCA_005853785.1	Klebsiella pneumoniae	KL47	Human	CR-HvKP1	China
GCA_005854025.1	Klebsiella pneumoniae	KL47	Human	CR-HvKP5	China
GCA_005854245.1	Klebsiella pneumoniae	KL47	Human	CR-HvKP4	China
GCA_006494915.1	Klebsiella pneumoniae	KL47	Human	L482	China:Zhejiang
GCA_008728415.1	Klebsiella pneumoniae	KL47	Human	KP65	China:Hangzhou
GCA_009833945.1	Klebsiella pneumoniae	KL47	Human	KP19-2029	China
GCA_009906875.1	Klebsiella pneumoniae	KL47	Human	158590	China: Guangzhou, Guangdong
GCA_009906895.1	Klebsiella pneumoniae	KL47	Human	156070	China: Guangzhou, Guangdong
GCA_009914235.1	Klebsiella pneumoniae	KL47	Human	LSH-KPN148	China
GCA_009930975.1	Klebsiella pneumoniae	KL47	Human	721005	China: Ningbo
GCA_009931015.1	Klebsiella pneumoniae	KL47	Human	283747	China: Guangzhou
GCA_009931155.1	Klebsiella pneumoniae	KL47	Human	11021	China: Chongqing
GCA_010183685.1	Klebsiella pneumoniae	KL47	Human	C2414	China:Wuhan
GCA_011066505.1	Klebsiella pneumoniae	KL47	Human	16HN-263	China
GCA_013376535.2	Klebsiella pneumoniae	KL47	Human	19PDR22	NA
GCA_014041645.2	Klebsiella pneumoniae	KL47	Human	WCHKP090361	China: Chengdu, Sichuan
GCA_014041845.2	Klebsiella pneumoniae	KL47	Human	WCHKP090329	China: Chengdu, Sichuan
GCA_015022235.2	Klebsiella pneumoniae	KL47	Human	BTS	Taiwan
GCA_015238655.1	Klebsiella pneumoniae	KL47	Human	ZRKP04	China
GCA_015238895.1	Klebsiella pneumoniae	KL47	Human	ZRKP03	China
GCA_015239135.1	Klebsiella pneumoniae	KL47	Human	ZRKP02	China
GCA_015239295.1	Klebsiella pneumoniae	KL47	Human	ZRKP01	China
GCA_015992265.1	Klebsiella pneumoniae	KL47	Human	Sea Superman	Taiwan
GCA_015992305.1	Klebsiella pneumoniae	KL47	Human	Gordon	Taiwan
GCA_015992325.1	Klebsiella pneumoniae	KL47	Human	Olaf	Taiwan
GCA_015992385.1	Klebsiella pneumoniae	KL47	Human	Puff	Taiwan
GCA_015992405.1	Klebsiella pneumoniae	KL47	Human	Patrick Star	Taiwan
GCA_016804025.1	Klebsiella pneumoniae	KL47	Human	KPN361	China:Yunnan
GCA_017310345.1	Klebsiella pneumoniae	KL47	Human	IR5726	China: Beijing
GCA_018075325.1	Klebsiella pneumoniae	KL47	Human	KP1878	China:Zhejiang
GCA_018140905.1	Klebsiella pneumoniae	KL47	Human	SW1780	China
GCA_018279325.1	Klebsiella pneumoniae	KL47	Human	KP2509	Taiwan
GCA_018314145.1	Klebsiella pneumoniae	KL47	Human	kpn-hnqyy	China
GCA_018831545.1	Klebsiella pneumoniae	KL47	Human	KPCZA02	China
GCA_904866185.1	Klebsiella pneumoniae	KL47	Human	KSB1_8J-sc-2280307	NA
GCA_000784945.1	Klebsiella pneumoniae	KL64	Human	KPNIH29	USA
GCA_001455995.1	Klebsiella pneumoniae	KL64	Human	MS6671	United Arab Emirates
GCA_001644765.1	Klebsiella pneumoniae	KL64	Human	SKGH01	United Arab Emirates
GCA_001648215.1	Klebsiella pneumoniae	KL64	Human	AATZP	USA
GCA_001701425.2	Klebsiella pneumoniae	KL64	Human	1_GR_13	Greece: Athens
GCA_001746535.1	Klebsiella pneumoniae	KL64	Human	TGH13	Greece
GCA_001750805.1	Klebsiella pneumoniae	KL64	Human	KP36	Taiwan: Tainan
GCA_001855315.1	Klebsiella pneumoniae	KL64	Human	KP5	Singapore
GCA_001885255.2	Klebsiella pneumoniae	KL64	Human	Kp_Goe_822579	Germany: Goettingen
GCA_001887985.3	Klebsiella pneumoniae	KL64	Human	WCHKP649	China: Sichuan
GCA_001908595.1	Klebsiella pneumoniae	KL64	Human	Kp_Goe_149473	Germany: Goettingen
GCA_001908625.1	Klebsiella pneumoniae	KL64	Human	Kp_Goe_827024	Germany: Goettingen
GCA_001908655.1	Klebsiella pneumoniae	KL64	Human	Kp_Goe_827026	Germany: Goettingen
GCA_001908675.1	Klebsiella pneumoniae	KL64	Human	Kp_Goe_152021	Germany: Goettingen
GCA_001908695.1	Klebsiella pneumoniae	KL64	Human	KP_Goe_828304	Germany: Goettingen
GCA_001908875.1	Klebsiella pneumoniae	KL64	Human	Kp_Goe_149832	Germany: Goettingen
GCA_001936035.1	Klebsiella pneumoniae	KL64	Human	ATCC 35657	NA
GCA_001956965.1	Klebsiella pneumoniae	KL64	Human	825795-1	Germany: Goettingen
GCA_002164835.3	Klebsiella pneumoniae	KL64	Human	WCHKP2	China: Yibin, Sichuan
GCA_002164855.2	Klebsiella pneumoniae	KL64	Human	WCHKP3	China: Yibin, Sichuan
GCA_002192375.1	Klebsiella pneumoniae	KL64	Human	AR_0138	NA
GCA_002202215.1	Klebsiella pneumoniae	KL64	Human	AR_0145	NA
GCA_002202235.1	Klebsiella pneumoniae	KL64	Human	AR_0152	NA
GCA_002257765.2	Klebsiella pneumoniae	KL64	Human	WCHKP2080	China: Sichuan, Chengdu
GCA_002587165.1	Klebsiella pneumoniae	KL64	Human	FDAARGOS_444	Canada:BC
GCA_002591075.1	Klebsiella pneumoniae	KL64	Human	FDAARGOS_439	Canada:BC
GCA_002786755.1	Klebsiella pneumoniae	KL64	Human	CRKP-1215	South Korea: Seoul
GCA_002787755.1	Klebsiella pneumoniae	KL64	Human	CRKP-2297	South Korea: Seoul
GCA_002811305.2	Klebsiella pneumoniae	KL64	Human	WCHKP020037	China: Sichuan, Chengdu
GCA_002811325.2	Klebsiella pneumoniae	KL64	Human	WCHKP36	China: Sichuan, Chengdu
GCA_002852365.2	Klebsiella pneumoniae	KL64	Human	WCHKP015093	China: Sichuan, Chengdu
GCA_002852975.2	Klebsiella pneumoniae	KL64	Human	SCKP020079	China: Dazhou, Sichuan
GCA_003006175.1	Klebsiella pneumoniae	KL64	Human	DA48896	Pakistan
GCA_003073335.1	Klebsiella pneumoniae	KL64	Human	AR_0079	NA
GCA_003181055.1	Klebsiella pneumoniae	KL64	Human	DA33140	Sweden
GCA_003261955.2	Klebsiella pneumoniae	KL64	Human	WCHKP015625	China: Chengdu, Sichuan
GCA_003428845.1	Klebsiella pneumoniae	KL64	Human	M5	Korea: Seoul
GCA_003432165.1	Klebsiella pneumoniae	KL64	Human	MSB1_8A-sc-2280397	NA
GCA_003571745.1	Klebsiella pneumoniae	KL64	Human	AR_0046	NA
GCA_003711065.1	Klebsiella pneumoniae	KL64	Human	WCHKP115069	China: Chengdu, Sichuan
GCA_003856475.1	Klebsiella pneumoniae	KL64	Human	BJCFK909	China: zhejiang
GCA_003856595.1	Klebsiella pneumoniae	KL64	Human	4/1-2	Sweden
GCA_004120155.1	Klebsiella pneumoniae	KL64	Human	F81	China: Fujian Province
GCA_004322795.1	Klebsiella pneumoniae	KL64	Human	WCHKP115068	China: Chengdu, Sichuan
GCA_005944305.1	Klebsiella pneumoniae	KL64	Human	KpvST147B_SE1_1_NDM	United Kingdom
GCA_006304565.1	Klebsiella pneumoniae	KL64	Human	XJ-K1	China:Shanghai
GCA_006494895.1	Klebsiella pneumoniae	KL64	Human	L39_2	China:Zhejiang
GCA_008693405.1	Klebsiella pneumoniae	KL64	Human	FDAARGOS_630	USA: MI
GCA_008728695.1	Klebsiella pneumoniae	KL64	Human	KP58	China: Hangzhou
GCA_009387915.1	Klebsiella pneumoniae	KL64	Human	LH375	Laos
GCA_009661665.2	Klebsiella pneumoniae	KL64	Human	CriePir99	Russia: Moscow
GCA_009684575.1	Klebsiella pneumoniae	KL64	Human	C789	China: Shandong
GCA_009834285.1	Klebsiella pneumoniae	KL64	Human	XJ-K2	China:Shanghai
GCA_009856585.1	Klebsiella pneumoniae	KL64	Human	Kp36	China: Shanghai
GCA_009931095.1	Klebsiella pneumoniae	KL64	Human	11305	China: Beijing
GCA_010183645.1	Klebsiella pneumoniae	KL64	Human	C2660	China:Beijing
GCA_010450855.1	Klebsiella pneumoniae	KL64	Human	KP18-3-8	China
GCA_011022255.1	Klebsiella pneumoniae	KL64	Human	KP18-2079	China
GCA_011106605.1	Klebsiella pneumoniae	KL64	Human	KPC160121	Taiwan:Taichung
GCA_011106775.1	Klebsiella pneumoniae	KL64	Human	KPC160117	Taiwan:Taichung
GCA_011106795.1	Klebsiella pneumoniae	KL64	Human	KPC160125	Taiwan:Taichung
GCA_011129215.1	Klebsiella pneumoniae	KL64	Human	KPC160132	Taiwan:Taichung
GCA_011742415.2	Klebsiella pneumoniae	KL64	Human	BP3636	India
GCA_011742585.2	Klebsiella pneumoniae	KL64	Human	BA10835	India
GCA_011742775.2	Klebsiella pneumoniae	KL64	Human	BA27935	India
GCA_011752495.1	Klebsiella pneumoniae	KL64	Human	HB25-1	China
GCA_011765385.1	Klebsiella pneumoniae	KL64	Human	10553	China:Jiangxi,Nanchang
GCA_011765405.1	Klebsiella pneumoniae	KL64	Human	9949	China:Nanchang
GCA_011765425.1	Klebsiella pneumoniae	KL64	Human	9630	China:Jiangxi,Nanchang
GCA_011769725.1	Klebsiella pneumoniae	KL64	Human	47733	Czech Republic: Prague
GCA_013283935.1	Klebsiella pneumoniae	KL64	Human	WSHvKP	China: Wuxi
GCA_013348885.1	Klebsiella pneumoniae	KL64	Human	KP20194b2	China: Hunan
GCA_013348905.1	Klebsiella pneumoniae	KL64	Human	KP20194f	China: Hunan
GCA_013348925.1	Klebsiella pneumoniae	KL64	Human	KP20194c	China: Hunan
GCA_013348945.1	Klebsiella pneumoniae	KL64	Human	KP20194d	China: Hunan
GCA_013348965.1	Klebsiella pneumoniae	KL64	Human	KP20194e	China: Hunan
GCA_013348985.1	Klebsiella pneumoniae	KL64	Human	KP20194c5	China: Hunan
GCA_013349005.1	Klebsiella pneumoniae	KL64	Human	KP20194c4	China: Hunan
GCA_013349025.1	Klebsiella pneumoniae	KL64	Human	KP20194c3	China: Hunan
GCA_013349045.1	Klebsiella pneumoniae	KL64	Human	KP20194b	China: Hunan
GCA_013349065.1	Klebsiella pneumoniae	KL64	Human	KP20194a2	China: Hunan
GCA_013349085.1	Klebsiella pneumoniae	KL64	Human	KP20194a	China: Hunan
GCA_013694405.1	Klebsiella pneumoniae	KL64	Human	Kp46596	NA
GCA_013694425.1	Klebsiella pneumoniae	KL64	Human	Kp46564	NA
GCA_014041505.2	Klebsiella pneumoniae	KL64	Human	WCHKP090374	China: Chengdu, Sichuan
GCA_014041735.2	Klebsiella pneumoniae	KL64	Human	WCHKP090357	China: Chengdu, Sichuan
GCA_014490685.2	Klebsiella pneumoniae	KL64	Human	COL17	Peru:Lima
GCA_014495765.1	Klebsiella pneumoniae	KL64	Human	HKP0067	Germany
GCA_014495785.1	Klebsiella pneumoniae	KL64	Human	HKP0018	Germany
GCA_014854815.1	Klebsiella pneumoniae	KL64	Human	GZ-1	China
GCA_015243235.1	Klebsiella pneumoniae	KL64	Human	FRPDR	China: Anhui
GCA_015277755.1	Klebsiella pneumoniae	KL64	Human	CRKP66R	China:Hangzhou
GCA_015290925.1	Klebsiella pneumoniae	KL64	Human	S166-1	China:Shenzhen
GCA_015355875.1	Klebsiella pneumoniae	KL64	Human	JX-CR-hvKP-10	China:Nanchang
GCA_015355895.1	Klebsiella pneumoniae	KL64	Human	JX-CR-hvKP-9	China:Nanchang
GCA_015355915.1	Klebsiella pneumoniae	KL64	Human	JX-CR-hvKP-7	China:Nanchang
GCA_015355935.1	Klebsiella pneumoniae	KL64	Human	JX-CR-hvKP-8	China:Nanchang
GCA_015355995.1	Klebsiella pneumoniae	KL64	Human	JX-CR-hvKP-4	China:Nanchang
GCA_015356015.1	Klebsiella pneumoniae	KL64	Human	JX-CR-hvKP-3	China:Nanchang
GCA_015356035.1	Klebsiella pneumoniae	KL64	Human	JX-CR-hvKP-2	China:Nanchang
GCA_015356055.1	Klebsiella pneumoniae	KL64	Human	JX-CR-hvKP-1	China:Nanchang
GCA_015992425.1	Klebsiella pneumoniae	KL64	Human	Ocean Ranger	Taiwan
GCA_015999625.1	Klebsiella pneumoniae	KL64	Human	FK 6768	China
GCA_016067835.1	Klebsiella pneumoniae	KL64	Human	Beach Ranger	Taiwan
GCA_016403085.1	Klebsiella pneumoniae	KL64	Human	CRKP78R	China:Hangzhou
GCA_016774435.1	Klebsiella pneumoniae	KL64	Human	RJBSI76	China:Shanghai
GCA_016774455.1	Klebsiella pneumoniae	KL64	Human	RJBSI76-pV	China:Shanghai
GCA_016812055.1	Klebsiella pneumoniae	KL64	Human	KPWX136	China: Jiangsu
GCA_016864395.1	Klebsiella pneumoniae	KL64	Human	KP36M	Taiwan: Tainan
GCA_016903735.1	Klebsiella pneumoniae	KL64	Human	FDAARGOS_1325	USA:WA
GCA_017351975.1	Klebsiella pneumoniae	KL64	Human	C2244	China:Beijing
GCA_017809835.1	Klebsiella pneumoniae	KL64	Human	KP1517	China: Tianjin
GCA_018310495.1	Klebsiella pneumoniae	KL64	Human	MRSN752165	Italy: Siena
GCA_018336835.1	Klebsiella pneumoniae	KL64	Human	KP55	China: Hangzhou
GCA_018623335.1	Klebsiella pneumoniae	KL64	Human	WGR351	India
GCA_019134695.1	Klebsiella pneumoniae	KL64	Human	KP63	China:Yongchuan District,Chongqing
GCA_904863125.1	Klebsiella pneumoniae	KL64	Human	INF357-sc-2280189	NA
GCA_904863135.1	Klebsiella pneumoniae	KL64	Human	INF310-sc-2280104	NA
GCA_904863365.1	Klebsiella pneumoniae	KL64	Human	INF049-sc-2279950	NA
GCA_904864465.1	Klebsiella pneumoniae	KL64	Human	INF298	Australia: Melbourne
GCA_904865715.1	Klebsiella pneumoniae	KL64	Human	KSB1_5H-sc-2280283	NA
GCA_904865815.1	Klebsiella pneumoniae	KL64	Human	INF281-sc-2280206	NA
GCA_904866325.1	Klebsiella pneumoniae	KL64	Human	INF299-sc-2280084	NA
GCA_904866445.1	Klebsiella pneumoniae	KL64	Human	INF305-sc-2280094	NA
