# Supplementary material for: Combing Immunoinformatics with Pangenome Analysis To Design a Multiepitope Subunit Vaccine against Klebsiella pneumoniae K1, K2, K47, and K64
Source: Microbiol Spectr. 2022 Jul 12;10(4):e01148-22. doi: 10.1128/spectrum.01148-22 (PMC9431259; doi:10.1128/spectrum.01148-22)
Supplement: Supplemental file 2 — Supplemental material. Download spectrum.01148-22-s0002.xlsx, XLSX file, 0.02 MB [file spectrum.01148-22-s0002.xlsx]

## Sheet: Sheet1
Table S2 Accession numbers of 613 KP genomes outside of the four serotypes.
Assembly	Species	Serotype	Source
GCA_000016305.1	Klebsiella pneumoniae	KL52	Human
GCA_000240185.2	Klebsiella pneumoniae	KL103	Human
GCA_000281435.2	Klebsiella pneumoniae	KL107	Human
GCA_000281535.2	Klebsiella pneumoniae	KL107	Human
GCA_000364385.3	Klebsiella pneumoniae	KL74	Human
GCA_000406765.2	Klebsiella pneumoniae	KL106	Human
GCA_000417085.2	Klebsiella pneumoniae	KL106	Human
GCA_000417225.2	Klebsiella pneumoniae	KL107	Human
GCA_000417265.2	Klebsiella pneumoniae	KL106	Human
GCA_000445405.1	Klebsiella pneumoniae	KL125	Human
GCA_000465975.2	Klebsiella pneumoniae	KL54	Human
GCA_000512165.1	Klebsiella pneumoniae	KL107	Human
GCA_000597905.1	Klebsiella pneumoniae	KL107	Human
GCA_000598005.1	Klebsiella pneumoniae	KL107	Human
GCA_000695935.1	Klebsiella pneumoniae	KL37	Human
GCA_000714675.1	Klebsiella pneumoniae	KL106	Human
GCA_000717515.1	Klebsiella pneumoniae	KL106	Human
GCA_000739495.1	Klebsiella pneumoniae	KL108	Human
GCA_000764615.1	Klebsiella pneumoniae	KL112	Human
GCA_000775375.1	Klebsiella pneumoniae	KL107	Human
GCA_000775395.1	Klebsiella pneumoniae	KL107	Human
GCA_000775955.1	Klebsiella pneumoniae	KL38	Human
GCA_000784985.1	Klebsiella pneumoniae	KL106	Human
GCA_000785005.1	Klebsiella pneumoniae	KL27	Human
GCA_000807395.3	Klebsiella pneumoniae	KL106	Human
GCA_000814305.1	Klebsiella pneumoniae	KL63	Human
GCA_000981845.1	Klebsiella pneumoniae	KL35	Human
GCA_001022035.1	Klebsiella pneumoniae	KL125	Human
GCA_001022175.1	Klebsiella pneumoniae	KL25	Human
GCA_001022235.1	Klebsiella pneumoniae	KL107	Human
GCA_001316565.3	Klebsiella pneumoniae	KL17	Human
GCA_001456055.3	Klebsiella pneumoniae	KL136	Human
GCA_001456095.3	Klebsiella pneumoniae	KL136	Human
GCA_001456135.1	Klebsiella pneumoniae	KL25	Human
GCA_001482345.1	Klebsiella pneumoniae	KL113	Human
GCA_001548315.1	Klebsiella pneumoniae	KL67	Human
GCA_001611055.1	Klebsiella pneumoniae	KL30	Human
GCA_001611095.1	Klebsiella pneumoniae	KL30	Human
GCA_001646625.1	Klebsiella pneumoniae	KL30	Human
GCA_001663195.1	Klebsiella pneumoniae	KL112	Human
GCA_001663295.1	Klebsiella pneumoniae	KL15	Human
GCA_001663435.1	Klebsiella pneumoniae	KL74	Human
GCA_001663455.1	Klebsiella pneumoniae	KL52	Human
GCA_001675125.1	Klebsiella pneumoniae	KL107	Human
GCA_001676825.1	Klebsiella pneumoniae	KL30	Human
GCA_001701835.2	Klebsiella pneumoniae	KL15	Human
GCA_001701845.2	Klebsiella pneumoniae	KL106	Human
GCA_001702045.2	Klebsiella pneumoniae	KL106	Human
GCA_001704235.1	Klebsiella pneumoniae	KL57	Human
GCA_001705385.1	Klebsiella pneumoniae	KL107	Human
GCA_001721725.1	Klebsiella pneumoniae	KL51	Human
GCA_001741545.1	Klebsiella pneumoniae	KL51	Human
GCA_001741665.1	Klebsiella pneumoniae	KL51	Human
GCA_001870165.1	Klebsiella pneumoniae	KL25	Human
GCA_001887995.2	Klebsiella pneumoniae	KL45	Human
GCA_001902195.1	Klebsiella pneumoniae	KL107	Human
GCA_001902215.1	Klebsiella pneumoniae	KL107	Human
GCA_001902235.1	Klebsiella pneumoniae	KL107	Human
GCA_001902255.1	Klebsiella pneumoniae	KL106	Human
GCA_001902335.1	Klebsiella pneumoniae	KL57	Human
GCA_001902355.1	Klebsiella pneumoniae	KL108	Human
GCA_001902395.1	Klebsiella pneumoniae	KL24	Human
GCA_001902415.1	Klebsiella pneumoniae	KL15	Human
GCA_001902435.1	Klebsiella pneumoniae	KL17	Human
GCA_001902515.1	Klebsiella pneumoniae	KL17	Human
GCA_001902535.1	Klebsiella pneumoniae	KL55	Human
GCA_001908515.1	Klebsiella pneumoniae	KL15	Human
GCA_001908715.1	Klebsiella pneumoniae	KL55	Human
GCA_001908895.1	Klebsiella pneumoniae	KL15	Human
GCA_001913175.1	Klebsiella pneumoniae	KL17	Human
GCA_001922465.1	Klebsiella pneumoniae	KL74	Human
GCA_001939885.2	Klebsiella pneumoniae	KL5	Human
GCA_001952835.1	Klebsiella pneumoniae	KL8	Human
GCA_001952875.1	Klebsiella pneumoniae	KL27	Human
GCA_001952895.1	Klebsiella pneumoniae	KL55	Human
GCA_001952915.1	Klebsiella pneumoniae	KL107	Human
GCA_002009075.1	Klebsiella pneumoniae	KL105	Human
GCA_002055765.1	Klebsiella pneumoniae	KL30	Human
GCA_002056385.1	Klebsiella pneumoniae	KL107	Human
GCA_002056475.1	Klebsiella pneumoniae	KL106	Human
GCA_002113865.1	Klebsiella pneumoniae	KL24	Human
GCA_002156725.1	Klebsiella pneumoniae	KL107	Human
GCA_002156745.1	Klebsiella pneumoniae	KL105	Human
GCA_002180075.1	Klebsiella pneumoniae	KL107	Human
GCA_002180155.1	Klebsiella pneumoniae	KL107	Human
GCA_002180175.1	Klebsiella pneumoniae	KL24	Human
GCA_002180255.1	Klebsiella pneumoniae	KL12	Human
GCA_002180295.1	Klebsiella pneumoniae	KL107	Human
GCA_002192315.1	Klebsiella pneumoniae	KL25	Human
GCA_002192335.1	Klebsiella pneumoniae	KL107	Human
GCA_002197225.1	Klebsiella pneumoniae	KL107	Human
GCA_002197505.1	Klebsiella pneumoniae	KL107	Human
GCA_002202195.1	Klebsiella pneumoniae	KL105	Human
GCA_002202255.1	Klebsiella pneumoniae	KL24	Human
GCA_002202275.1	Klebsiella pneumoniae	KL19	Human
GCA_002209405.1	Klebsiella pneumoniae	KL24	Human
GCA_002243445.1	Klebsiella pneumoniae	KL106	Human
GCA_002248115.3	Klebsiella pneumoniae	KL45	Human
GCA_002249975.3	Klebsiella pneumoniae	KL106	Human
GCA_002251875.3	Klebsiella pneumoniae	KL123	Human
GCA_002257935.3	Klebsiella pneumoniae	KL62	Human
GCA_002258055.2	Klebsiella pneumoniae	KL15	Human
GCA_002300675.2	Klebsiella pneumoniae	KL51	Human
GCA_002307335.2	Klebsiella pneumoniae	KL54	Human
GCA_002587885.1	Klebsiella pneumoniae	KL19	Human
GCA_002740955.2	Klebsiella pneumoniae	KL17	Human
GCA_002741685.1	Klebsiella pneumoniae	KL15	Human
GCA_002752775.1	Klebsiella pneumoniae	KL30	Human
GCA_002752815.1	Klebsiella pneumoniae	KL30	Human
GCA_002752905.1	Klebsiella pneumoniae	KL21	Human
GCA_002752955.1	Klebsiella pneumoniae	KL7	Human
GCA_002752975.1	Klebsiella pneumoniae	KL15	Human
GCA_002752995.1	Klebsiella pneumoniae	KL14	Human
GCA_002753015.1	Klebsiella pneumoniae	KL21	Human
GCA_002753035.1	Klebsiella pneumoniae	KL21	Human
GCA_002753055.1	Klebsiella pneumoniae	KL15	Human
GCA_002753075.1	Klebsiella pneumoniae	KL15	Human
GCA_002753165.1	Klebsiella pneumoniae	KL15	Human
GCA_002753355.1	Klebsiella pneumoniae	KL14	Human
GCA_002753375.1	Klebsiella pneumoniae	KL14	Human
GCA_002753405.1	Klebsiella pneumoniae	KL15	Human
GCA_002753555.1	Klebsiella pneumoniae	KL15	Human
GCA_002753605.1	Klebsiella pneumoniae	KL15	Human
GCA_002754835.1	Klebsiella pneumoniae	KL21	Human
GCA_002761515.1	Klebsiella pneumoniae	KL107	Human
GCA_002811335.4	Klebsiella pneumoniae	KL15	Human
GCA_002812365.1	Klebsiella pneumoniae	KL106	Human
GCA_002812385.1	Klebsiella pneumoniae	KL106	Human
GCA_002812665.1	Klebsiella pneumoniae	KL107	Human
GCA_002814015.1	Klebsiella pneumoniae	KL11	Human
GCA_002833425.1	Klebsiella pneumoniae	KL102	Human
GCA_002833445.1	Klebsiella pneumoniae	KL102	Human
GCA_002833465.1	Klebsiella pneumoniae	KL102	Human
GCA_002848565.1	Klebsiella pneumoniae	KL103	Human
GCA_002848605.1	Klebsiella pneumoniae	KL10	Human
GCA_002850275.3	Klebsiella pneumoniae	KL63	Human
GCA_002852945.2	Klebsiella pneumoniae	KL39	Human
GCA_002852995.3	Klebsiella pneumoniae	KL45	Human
GCA_002853475.2	Klebsiella pneumoniae	KL45	Human
GCA_002903005.1	Klebsiella pneumoniae	KL81	Human
GCA_002903025.1	Klebsiella pneumoniae	KL110	Human
GCA_002909775.2	Klebsiella pneumoniae	KL51	Human
GCA_002918585.2	Klebsiella pneumoniae	KL55	Human
GCA_002935085.1	Klebsiella pneumoniae	KL81	Human
GCA_002951555.1	Klebsiella pneumoniae	KL36	Human
GCA_002951595.1	Klebsiella pneumoniae	KL36	Human
GCA_002951635.1	Klebsiella pneumoniae	KL3	Human
GCA_002966875.1	Klebsiella pneumoniae	KL104	Human
GCA_002967795.2	Klebsiella pneumoniae	KL14	Human
GCA_002968475.1	Klebsiella pneumoniae	KL63	Human
GCA_002968495.1	Klebsiella pneumoniae	KL106	Human
GCA_003010595.1	Klebsiella pneumoniae	KL60	Human
GCA_003010735.1	Klebsiella pneumoniae	KL10	Human
GCA_003030045.1	Klebsiella pneumoniae	KL107	Human
GCA_003030145.1	Klebsiella pneumoniae	KL112	Human
GCA_003031325.1	Klebsiella pneumoniae	KL19	Human
GCA_003031345.1	Klebsiella pneumoniae	KL10	Human
GCA_003031505.1	Klebsiella pneumoniae	KL106	Human
GCA_003037615.2	Klebsiella pneumoniae	KL62	Human
GCA_003054385.1	Klebsiella pneumoniae	KL28	Human
GCA_003071305.1	Klebsiella pneumoniae	KL57	Human
GCA_003073235.1	Klebsiella pneumoniae	KL51	Human
GCA_003073315.1	Klebsiella pneumoniae	KL57	Human
GCA_003073675.1	Klebsiella pneumoniae	KL107	Human
GCA_003074015.1	Klebsiella pneumoniae	KL112	Human
GCA_003076555.1	Klebsiella pneumoniae	KL102	Human
GCA_003181095.1	Klebsiella pneumoniae	KL51	Human
GCA_003181135.1	Klebsiella pneumoniae	KL51	Human
GCA_003186535.1	Klebsiella pneumoniae	KL127	Human
GCA_003194285.1	Klebsiella pneumoniae	KL122	Human
GCA_003204175.1	Klebsiella pneumoniae	KL149	Human
GCA_003204465.1	Klebsiella pneumoniae	KL57	Human
GCA_003285145.1	Klebsiella pneumoniae	KL107	Human
GCA_003286975.1	Klebsiella pneumoniae	KL54	Human
GCA_003288375.1	Klebsiella pneumoniae	KL107	Human
GCA_003363735.2	Klebsiella pneumoniae	KL62	Human
GCA_003368025.1	Klebsiella pneumoniae	KL107	Human
GCA_003408615.1	Klebsiella pneumoniae	KL111	Human
GCA_003429065.3	Klebsiella pneumoniae	KL9	Human
GCA_003432145.1	Klebsiella pneumoniae	KL24	Human
GCA_003432185.1	Klebsiella pneumoniae	KL63	Human
GCA_003432205.1	Klebsiella pneumoniae	KL127	Human
GCA_003432245.1	Klebsiella pneumoniae	KL142	Human
GCA_003432285.1	Klebsiella pneumoniae	KL24	Human
GCA_003432405.1	Klebsiella pneumoniae	KL110	Human
GCA_003443755.1	Klebsiella pneumoniae	KL14	Human
GCA_003571525.1	Klebsiella pneumoniae	KL107	Human
GCA_003571545.1	Klebsiella pneumoniae	KL17	Human
GCA_003571585.1	Klebsiella pneumoniae	KL27	Human
GCA_003571605.1	Klebsiella pneumoniae	KL51	Human
GCA_003571645.1	Klebsiella pneumoniae	KL10	Human
GCA_003571705.1	Klebsiella pneumoniae	KL15	Human
GCA_003590665.1	Klebsiella pneumoniae	KL15	Human
GCA_003597695.1	Klebsiella pneumoniae	KL102	Human
GCA_003597715.1	Klebsiella pneumoniae	KL102	Human
GCA_003597735.1	Klebsiella pneumoniae	KL102	Human
GCA_003597755.1	Klebsiella pneumoniae	KL102	Human
GCA_003660185.1	Klebsiella pneumoniae	KL102	Human
GCA_003660205.1	Klebsiella pneumoniae	KL4	Human
GCA_003790485.1	Klebsiella pneumoniae	KL17	Human
GCA_003812085.1	Klebsiella pneumoniae	KL116	Human
GCA_003850165.1	Klebsiella pneumoniae	KL51	Human
GCA_003855315.1	Klebsiella pneumoniae	KL24	Human
GCA_003855335.1	Klebsiella pneumoniae	KL24	Human
GCA_003855535.1	Klebsiella pneumoniae	KL19	Human
GCA_003855555.1	Klebsiella pneumoniae	KL19	Human
GCA_003860645.2	Klebsiella pneumoniae	KL30	Human
GCA_003931835.1	Klebsiella pneumoniae	KL112	Human
GCA_003934185.1	Klebsiella pneumoniae	KL102	Human
GCA_004006035.1	Klebsiella pneumoniae	KL107	Human
GCA_004010995.1	Klebsiella pneumoniae	KL106	Human
GCA_004014965.1	Klebsiella pneumoniae	KL28	Human
GCA_004120015.1	Klebsiella pneumoniae	KL38	Human
GCA_004120035.1	Klebsiella pneumoniae	KL30	Human
GCA_004120055.1	Klebsiella pneumoniae	KL24	Human
GCA_004120115.1	Klebsiella pneumoniae	KL15	Human
GCA_004120135.1	Klebsiella pneumoniae	KL27	Human
GCA_004120175.1	Klebsiella pneumoniae	KL15	Human
GCA_004137665.1	Klebsiella pneumoniae	KL28	Human
GCA_004138665.1	Klebsiella pneumoniae	KL14	Human
GCA_004141975.1	Klebsiella pneumoniae	KL24	Human
GCA_004208475.1	Klebsiella pneumoniae	KL14	Human
GCA_004295385.1	Klebsiella pneumoniae	KL24	Human
GCA_004295605.1	Klebsiella pneumoniae	KL19	Human
GCA_004319525.1	Klebsiella pneumoniae	KL24	Human
GCA_004322955.1	Klebsiella pneumoniae	KL24	Human
GCA_004322995.1	Klebsiella pneumoniae	KL22	Human
GCA_004801235.1	Klebsiella pneumoniae	KL131	Human
GCA_005347525.1	Klebsiella pneumoniae	KL103	Human
GCA_005377825.1	Klebsiella pneumoniae	KL62	Human
GCA_005885775.1	Klebsiella pneumoniae	KL112	Human
GCA_006364295.1	Klebsiella pneumoniae	KL3	Human
GCA_006459145.1	Klebsiella pneumoniae	KL17	Human
GCA_006965405.3	Klebsiella pneumoniae	KL108	Human
GCA_006974165.1	Klebsiella pneumoniae	KL5	Human
GCA_007197815.1	Klebsiella pneumoniae	KL38	Human
GCA_007421865.2	Klebsiella pneumoniae	KL125	Human
GCA_007421875.2	Klebsiella pneumoniae	KL125	Human
GCA_007421885.2	Klebsiella pneumoniae	KL125	Human
GCA_007833555.1	Klebsiella pneumoniae	KL102	Human
GCA_007833575.1	Klebsiella pneumoniae	KL16	Human
GCA_007873865.1	Klebsiella pneumoniae	KL51	Human
GCA_007999005.1	Klebsiella pneumoniae	KL106	Human
GCA_008065415.1	Klebsiella pneumoniae	KL51	Human
GCA_008121515.1	Klebsiella pneumoniae	KL107	Human
GCA_008122285.1	Klebsiella pneumoniae	KL20	Human
GCA_008122305.1	Klebsiella pneumoniae	KL20	Human
GCA_008369685.1	Klebsiella pneumoniae	KL51	Human
GCA_008386255.1	Klebsiella pneumoniae	KL112	Human
GCA_008386275.1	Klebsiella pneumoniae	KL112	Human
GCA_008632415.1	Klebsiella pneumoniae	KL125	Human
GCA_008693425.1	Klebsiella pneumoniae	KL61	Human
GCA_008693445.1	Klebsiella pneumoniae	KL51	Human
GCA_008931345.1	Klebsiella pneumoniae	KL122	Human
GCA_008931565.1	Klebsiella pneumoniae	KL54	Human
GCA_009025895.1	Klebsiella pneumoniae	KL51	Human
GCA_009387775.1	Klebsiella pneumoniae	KL149	Human
GCA_009387815.1	Klebsiella pneumoniae	KL52	Human
GCA_009387945.1	Klebsiella pneumoniae	KL106	Human
GCA_009497735.1	Klebsiella pneumoniae	KL27	Human
GCA_009601745.1	Klebsiella pneumoniae	KL20	Human
GCA_009648995.1	Klebsiella pneumoniae	KL10	Human
GCA_009660375.2	Klebsiella pneumoniae	KL27	Human
GCA_009661105.2	Klebsiella pneumoniae	KL25	Human
GCA_009661415.2	Klebsiella pneumoniae	KL10	Human
GCA_009661455.2	Klebsiella pneumoniae	KL24	Human
GCA_009661535.2	Klebsiella pneumoniae	KL108	Human
GCA_009661615.2	Klebsiella pneumoniae	KL27	Human
GCA_009661725.2	Klebsiella pneumoniae	KL30	Human
GCA_009720445.1	Klebsiella pneumoniae	KL51	Human
GCA_009731405.1	Klebsiella pneumoniae	KL51	Human
GCA_009734105.1	Klebsiella pneumoniae	KL8	Human
GCA_009738595.2	Klebsiella pneumoniae	KL107	Human
GCA_009740025.1	Klebsiella pneumoniae	KL102	Human
GCA_009740045.1	Klebsiella pneumoniae	KL148	Human
GCA_009740065.1	Klebsiella pneumoniae	KL149	Human
GCA_009740085.1	Klebsiella pneumoniae	KL123	Human
GCA_009740225.1	Klebsiella pneumoniae	KL111	Human
GCA_009740245.1	Klebsiella pneumoniae	KL15	Human
GCA_009755705.1	Klebsiella pneumoniae	KL102	Human
GCA_009791475.1	Klebsiella pneumoniae	KL8	Human
GCA_009791495.1	Klebsiella pneumoniae	KL8	Human
GCA_009867115.1	Klebsiella pneumoniae	KL107	Human
GCA_009884395.1	Klebsiella pneumoniae	KL25	Human
GCA_009884415.1	Klebsiella pneumoniae	KL112	Human
GCA_009914255.1	Klebsiella pneumoniae	KL105	Human
GCA_009930995.1	Klebsiella pneumoniae	KL24	Human
GCA_009931035.1	Klebsiella pneumoniae	KL21	Human
GCA_009931055.1	Klebsiella pneumoniae	KL57	Human
GCA_009931175.1	Klebsiella pneumoniae	KL57	Human
GCA_010367305.1	Klebsiella pneumoniae	KL20	Human
GCA_010586985.1	Klebsiella pneumoniae	KL10	Human
GCA_011006575.1	Klebsiella pneumoniae	KL20	Human
GCA_011045595.1	Klebsiella pneumoniae	KL45	Human
GCA_011045775.1	Klebsiella pneumoniae	KL102	Human
GCA_011065365.1	Klebsiella pneumoniae	KL10	Human
GCA_011068365.1	Klebsiella pneumoniae	KL146	Human
GCA_011682835.2	Klebsiella pneumoniae	KL39	Human
GCA_011742285.2	Klebsiella pneumoniae	KL81	Human
GCA_011742505.2	Klebsiella pneumoniae	KL122	Human
GCA_011742515.2	Klebsiella pneumoniae	KL36	Human
GCA_011764365.2	Klebsiella pneumoniae	KL74	Human
GCA_011769805.1	Klebsiella pneumoniae	KL24	Human
GCA_011769825.1	Klebsiella pneumoniae	KL24	Human
GCA_012029895.2	Klebsiella pneumoniae	KL38	Human
GCA_012029935.2	Klebsiella pneumoniae	KL3	Human
GCA_012029945.2	Klebsiella pneumoniae	KL107	Human
GCA_012029975.2	Klebsiella pneumoniae	KL107	Human
GCA_012030545.2	Klebsiella pneumoniae	KL107	Human
GCA_012113635.1	Klebsiella pneumoniae	KL148	Human
GCA_012113655.1	Klebsiella pneumoniae	KL134	Human
GCA_012167075.1	Klebsiella pneumoniae	KL54	Human
GCA_012167215.1	Klebsiella pneumoniae	KL3	Human
GCA_012167385.1	Klebsiella pneumoniae	KL57	Human
GCA_012168575.2	Klebsiella pneumoniae	KL14	Human
GCA_012944055.1	Klebsiella pneumoniae	KL16	Human
GCA_013168295.1	Klebsiella pneumoniae	KL19	Human
GCA_013282295.1	Klebsiella pneumoniae	KL107	Human
GCA_013305305.1	Klebsiella pneumoniae	KL107	Human
GCA_013305325.1	Klebsiella pneumoniae	KL102	Human
GCA_013374975.1	Klebsiella pneumoniae	KL106	Human
GCA_013376555.1	Klebsiella pneumoniae	KL15	Human
GCA_013376595.1	Klebsiella pneumoniae	KL25	Human
GCA_013378155.1	Klebsiella pneumoniae	KL105	Human
GCA_013378175.1	Klebsiella pneumoniae	KL105	Human
GCA_013378195.1	Klebsiella pneumoniae	KL105	Human
GCA_013378215.1	Klebsiella pneumoniae	KL105	Human
GCA_013378235.1	Klebsiella pneumoniae	KL105	Human
GCA_013378255.1	Klebsiella pneumoniae	KL102	Human
GCA_013378275.1	Klebsiella pneumoniae	KL102	Human
GCA_013378295.1	Klebsiella pneumoniae	KL105	Human
GCA_013378315.1	Klebsiella pneumoniae	KL105	Human
GCA_013407605.1	Klebsiella pneumoniae	KL107	Human
GCA_013407715.1	Klebsiella pneumoniae	KL107	Human
GCA_013407825.1	Klebsiella pneumoniae	KL107	Human
GCA_013408255.1	Klebsiella pneumoniae	KL107	Human
GCA_013408385.1	Klebsiella pneumoniae	KL107	Human
GCA_013408625.1	Klebsiella pneumoniae	KL107	Human
GCA_013408755.1	Klebsiella pneumoniae	KL107	Human
GCA_013409055.1	Klebsiella pneumoniae	KL107	Human
GCA_013409165.1	Klebsiella pneumoniae	KL107	Human
GCA_013416035.1	Klebsiella pneumoniae	KL105	Human
GCA_013416055.1	Klebsiella pneumoniae	KL105	Human
GCA_013416085.1	Klebsiella pneumoniae	KL105	Human
GCA_013416105.1	Klebsiella pneumoniae	KL105	Human
GCA_013416125.1	Klebsiella pneumoniae	KL105	Human
GCA_013423825.1	Klebsiella pneumoniae	KL111	Human
GCA_013426775.1	Klebsiella pneumoniae	KL132	Human
GCA_013611495.1	Klebsiella pneumoniae	KL60	Human
GCA_013704985.1	Klebsiella pneumoniae	KL28	Human
GCA_013724605.1	Klebsiella pneumoniae	KL25	Human
GCA_013729075.1	Klebsiella pneumoniae	KL117	Human
GCA_013730675.1	Klebsiella pneumoniae	KL38	Human
GCA_013731305.1	Klebsiella pneumoniae	KL62	Human
GCA_013731735.1	Klebsiella pneumoniae	KL60	Human
GCA_013734035.1	Klebsiella pneumoniae	KL38	Human
GCA_013735155.1	Klebsiella pneumoniae	KL15	Human
GCA_013735895.1	Klebsiella pneumoniae	KL51	Human
GCA_013736155.1	Klebsiella pneumoniae	KL24	Human
GCA_013737695.1	Klebsiella pneumoniae	KL10	Human
GCA_013745295.1	Klebsiella pneumoniae	KL111	Human
GCA_013749075.1	Klebsiella pneumoniae	KL30	Human
GCA_013782105.1	Klebsiella pneumoniae	KL62	Human
GCA_013783245.1	Klebsiella pneumoniae	KL14	Human
GCA_013791265.1	Klebsiella pneumoniae	KL25	Human
GCA_013792545.1	Klebsiella pneumoniae	KL133	Human
GCA_013796245.1	Klebsiella pneumoniae	KL104	Human
GCA_013796485.1	Klebsiella pneumoniae	KL104	Human
GCA_013805705.1	Klebsiella pneumoniae	KL117	Human
GCA_013811445.1	Klebsiella pneumoniae	KL13	Human
GCA_013811845.1	Klebsiella pneumoniae	KL27	Human
GCA_013813035.1	Klebsiella pneumoniae	KL6	Human
GCA_013826045.1	Klebsiella pneumoniae	KL142	Human
GCA_013834745.1	Klebsiella pneumoniae	KL5	Human
GCA_013895695.1	Klebsiella pneumoniae	KL51	Human
GCA_014108845.1	Klebsiella pneumoniae	KL25	Human
GCA_014123345.1	Klebsiella pneumoniae	KL19	Human
GCA_014168575.1	Klebsiella pneumoniae	KL106	Human
GCA_014168655.1	Klebsiella pneumoniae	KL13	Human
GCA_014169335.1	Klebsiella pneumoniae	KL62	Human
GCA_014169375.1	Klebsiella pneumoniae	KL62	Human
GCA_014170015.1	Klebsiella pneumoniae	KL38	Human
GCA_014170935.1	Klebsiella pneumoniae	KL30	Human
GCA_014189335.1	Klebsiella pneumoniae	KL25	Human
GCA_014361115.1	Klebsiella pneumoniae	KL12	Human
GCA_014524525.1	Klebsiella pneumoniae	KL112	Human
GCA_014764345.1	Klebsiella pneumoniae	KL15	Human
GCA_014826045.1	Klebsiella pneumoniae	KL15	Human
GCA_014840955.1	Klebsiella pneumoniae	KL48	Human
GCA_014883955.1	Klebsiella pneumoniae	KL13	Human
GCA_014905815.1	Klebsiella pneumoniae	KL24	Human
GCA_014961485.1	Klebsiella pneumoniae	KL62	Human
GCA_015024285.2	Klebsiella pneumoniae	KL57	Human
GCA_015138775.1	Klebsiella pneumoniae	KL28	Human
GCA_015139975.1	Klebsiella pneumoniae	KL52	Human
GCA_015219805.1	Klebsiella pneumoniae	KL48	Human
GCA_015277915.1	Klebsiella pneumoniae	KL123	Human
GCA_015277935.1	Klebsiella pneumoniae	KL62	Human
GCA_015277955.1	Klebsiella pneumoniae	KL123	Human
GCA_015277975.1	Klebsiella pneumoniae	KL14	Human
GCA_015277995.1	Klebsiella pneumoniae	KL136	Human
GCA_015278055.1	Klebsiella pneumoniae	KL125	Human
GCA_015278095.1	Klebsiella pneumoniae	KL10	Human
GCA_015283885.1	Klebsiella pneumoniae	KL31	Human
GCA_015284925.1	Klebsiella pneumoniae	KL25	Human
GCA_015285145.1	Klebsiella pneumoniae	KL63	Human
GCA_015286225.1	Klebsiella pneumoniae	KL31	Human
GCA_015287605.1	Klebsiella pneumoniae	KL27	Human
GCA_015288205.1	Klebsiella pneumoniae	KL31	Human
GCA_015288605.1	Klebsiella pneumoniae	KL22	Human
GCA_015289145.1	Klebsiella pneumoniae	KL143	Human
GCA_015289545.1	Klebsiella pneumoniae	KL31	Human
GCA_015289765.1	Klebsiella pneumoniae	KL31	Human
GCA_015289985.1	Klebsiella pneumoniae	KL116	Human
GCA_015290145.1	Klebsiella pneumoniae	KL57	Human
GCA_015338385.1	Klebsiella pneumoniae	KL31	Human
GCA_015353095.1	Klebsiella pneumoniae	KL15	Human
GCA_015475915.1	Klebsiella pneumoniae	KL110	Human
GCA_015644745.1	Klebsiella pneumoniae	KL58	Human
GCA_015694065.1	Klebsiella pneumoniae	KL21	Human
GCA_015694085.1	Klebsiella pneumoniae	KL30	Human
GCA_015774895.1	Klebsiella pneumoniae	KL10	Human
GCA_015774955.1	Klebsiella pneumoniae	KL112	Human
GCA_015775135.1	Klebsiella pneumoniae	KL112	Human
GCA_015775275.1	Klebsiella pneumoniae	KL10	Human
GCA_015910165.1	Klebsiella pneumoniae	KL147	Human
GCA_015992285.1	Klebsiella pneumoniae	KL10	Human
GCA_015992345.1	Klebsiella pneumoniae	KL58	Human
GCA_016066025.1	Klebsiella pneumoniae	KL19	Human
GCA_016066295.1	Klebsiella pneumoniae	KL3	Human
GCA_016066475.1	Klebsiella pneumoniae	KL82	Human
GCA_016403065.1	Klebsiella pneumoniae	KL21	Human
GCA_016629585.1	Klebsiella pneumoniae	KL141	Human
GCA_016694775.1	Klebsiella pneumoniae	KL19	Human
GCA_016727425.1	Klebsiella pneumoniae	KL62	Human
GCA_016772535.1	Klebsiella pneumoniae	KL74	Human
GCA_016772555.1	Klebsiella pneumoniae	KL63	Human
GCA_016772575.1	Klebsiella pneumoniae	KL106	Human
GCA_016772595.1	Klebsiella pneumoniae	KL23	Human
GCA_016780025.1	Klebsiella pneumoniae	KL24	Human
GCA_016780145.1	Klebsiella pneumoniae	KL102	Human
GCA_016800965.1	Klebsiella pneumoniae	KL21	Human
GCA_016801375.1	Klebsiella pneumoniae	KL107	Human
GCA_016903115.1	Klebsiella pneumoniae	KL155	Human
GCA_016903155.1	Klebsiella pneumoniae	KL27	Human
GCA_016903195.1	Klebsiella pneumoniae	KL13	Human
GCA_016903235.1	Klebsiella pneumoniae	KL122	Human
GCA_016903255.1	Klebsiella pneumoniae	KL28	Human
GCA_016903295.1	Klebsiella pneumoniae	KL102	Human
GCA_016903395.1	Klebsiella pneumoniae	KL24	Human
GCA_016903455.1	Klebsiella pneumoniae	KL38	Human
GCA_016903475.1	Klebsiella pneumoniae	KL38	Human
GCA_016903515.1	Klebsiella pneumoniae	KL123	Human
GCA_016903755.1	Klebsiella pneumoniae	KL27	Human
GCA_016903875.1	Klebsiella pneumoniae	KL123	Human
GCA_016903895.1	Klebsiella pneumoniae	KL24	Human
GCA_016903955.1	Klebsiella pneumoniae	KL112	Human
GCA_016904035.1	Klebsiella pneumoniae	KL27	Human
GCA_016904095.1	Klebsiella pneumoniae	KL3	Human
GCA_016904275.1	Klebsiella pneumoniae	KL107	Human
GCA_016904295.1	Klebsiella pneumoniae	KL124	Human
GCA_016904315.1	Klebsiella pneumoniae	KL127	Human
GCA_016904415.1	Klebsiella pneumoniae	KL51	Human
GCA_016904595.1	Klebsiella pneumoniae	KL112	Human
GCA_016904635.1	Klebsiella pneumoniae	KL5	Human
GCA_016925215.1	Klebsiella pneumoniae	KL51	Human
GCA_016925235.1	Klebsiella pneumoniae	KL51	Human
GCA_016925275.1	Klebsiella pneumoniae	KL51	Human
GCA_016925295.1	Klebsiella pneumoniae	KL51	Human
GCA_016925315.1	Klebsiella pneumoniae	KL51	Human
GCA_016925355.1	Klebsiella pneumoniae	KL51	Human
GCA_016925375.1	Klebsiella pneumoniae	KL51	Human
GCA_016925415.1	Klebsiella pneumoniae	KL51	Human
GCA_016925435.1	Klebsiella pneumoniae	KL16	Human
GCA_016939535.1	Klebsiella pneumoniae	KL17	Human
GCA_016939675.1	Klebsiella pneumoniae	KL107	Human
GCA_016939695.1	Klebsiella pneumoniae	KL17	Human
GCA_016939775.1	Klebsiella pneumoniae	KL110	Human
GCA_016939835.1	Klebsiella pneumoniae	KL17	Human
GCA_017084505.1	Klebsiella pneumoniae	KL57	Human
GCA_017086485.1	Klebsiella pneumoniae	KL103	Human
GCA_017277455.1	Klebsiella pneumoniae	KL122	Human
GCA_017310305.1	Klebsiella pneumoniae	KL30	Human
GCA_017310325.1	Klebsiella pneumoniae	KL15	Human
GCA_017310365.1	Klebsiella pneumoniae	KL39	Human
GCA_017310385.1	Klebsiella pneumoniae	KL8	Human
GCA_017310405.1	Klebsiella pneumoniae	KL10	Human
GCA_017310425.1	Klebsiella pneumoniae	KL81	Human
GCA_017310565.1	Klebsiella pneumoniae	KL111	Human
GCA_017357925.1	Klebsiella pneumoniae	KL12	Human
GCA_017639065.1	Klebsiella pneumoniae	KL102	Human
GCA_017742895.1	Klebsiella pneumoniae	KL16	Human
GCA_017742915.1	Klebsiella pneumoniae	KL51	Human
GCA_017742935.1	Klebsiella pneumoniae	KL51	Human
GCA_017742955.1	Klebsiella pneumoniae	KL51	Human
GCA_017743115.1	Klebsiella pneumoniae	KL16	Human
GCA_017815715.1	Klebsiella pneumoniae	KL20	Human
GCA_017815795.1	Klebsiella pneumoniae	KL21	Human
GCA_017894285.1	Klebsiella pneumoniae	KL63	Human
GCA_017894305.1	Klebsiella pneumoniae	KL63	Human
GCA_017916195.1	Klebsiella pneumoniae	KL122	Human
GCA_017916215.1	Klebsiella pneumoniae	KL122	Human
GCA_018069685.1	Klebsiella pneumoniae	KL16	Human
GCA_018075085.1	Klebsiella pneumoniae	KL102	Human
GCA_018128445.1	Klebsiella pneumoniae	KL20	Human
GCA_018128465.1	Klebsiella pneumoniae	KL108	Human
GCA_018278725.1	Klebsiella pneumoniae	KL122	Human
GCA_018314115.1	Klebsiella pneumoniae	KL35	Human
GCA_018394355.1	Klebsiella pneumoniae	KL16	Human
GCA_018449045.1	Klebsiella pneumoniae	KL150	Human
GCA_018449065.1	Klebsiella pneumoniae	KL123	Human
GCA_018454365.1	Klebsiella pneumoniae	KL19	Human
GCA_018487825.1	Klebsiella pneumoniae	KL3	Human
GCA_018502565.1	Klebsiella pneumoniae	KL3	Human
GCA_018502585.1	Klebsiella pneumoniae	KL19	Human
GCA_018604385.1	Klebsiella pneumoniae	KL24	Human
GCA_018604765.1	Klebsiella pneumoniae	KL25	Human
GCA_018885345.1	Klebsiella pneumoniae	KL36	Human
GCA_900323945.1	Klebsiella pneumoniae	KL51	Human
GCA_900497045.1	Klebsiella pneumoniae	KL51	Human
GCA_900497055.1	Klebsiella pneumoniae	KL51	Human
GCA_900497475.1	Klebsiella pneumoniae	KL51	Human
GCA_900622605.1	Klebsiella pneumoniae	KL113	Human
GCA_900622645.1	Klebsiella pneumoniae	KL106	Human
GCA_900635125.1	Klebsiella pneumoniae	KL82	Human
GCA_900635975.1	Klebsiella pneumoniae	KL46	Human
GCA_900636025.1	Klebsiella pneumoniae	KL3	Human
GCA_900636455.1	Klebsiella pneumoniae	KL51	Human
GCA_901421925.1	Klebsiella pneumoniae	KL3	Human
GCA_901421965.1	Klebsiella pneumoniae	KL51	Human
GCA_901422065.1	Klebsiella pneumoniae	KL37	Human
GCA_904859915.1	Klebsiella pneumoniae	KL107	Human
GCA_904863055.1	Klebsiella pneumoniae	KL38	Human
GCA_904863065.1	Klebsiella pneumoniae	KL138	Human
GCA_904863075.1	Klebsiella pneumoniae	KL102	Human
GCA_904863095.1	Klebsiella pneumoniae	KL24	Human
GCA_904863115.1	Klebsiella pneumoniae	KL21	Human
GCA_904863145.1	Klebsiella pneumoniae	KL116	Human
GCA_904863155.1	Klebsiella pneumoniae	KL101	Human
GCA_904863175.1	Klebsiella pneumoniae	KL15	Human
GCA_904863185.1	Klebsiella pneumoniae	KL63	Human
GCA_904863195.1	Klebsiella pneumoniae	KL21	Human
GCA_904863205.1	Klebsiella pneumoniae	KL39	Human
GCA_904863215.1	Klebsiella pneumoniae	KL21	Human
GCA_904863225.1	Klebsiella pneumoniae	KL21	Human
GCA_904863245.1	Klebsiella pneumoniae	KL118	Human
GCA_904863265.1	Klebsiella pneumoniae	KL140	Human
GCA_904863275.1	Klebsiella pneumoniae	KL141	Human
GCA_904863285.1	Klebsiella pneumoniae	KL22	Human
GCA_904863295.1	Klebsiella pneumoniae	KL21	Human
GCA_904863315.1	Klebsiella pneumoniae	KL8	Human
GCA_904863325.1	Klebsiella pneumoniae	KL30	Human
GCA_904863335.1	Klebsiella pneumoniae	KL24	Human
GCA_904863355.1	Klebsiella pneumoniae	KL21	Human
GCA_904863395.1	Klebsiella pneumoniae	KL30	Human
GCA_904863405.1	Klebsiella pneumoniae	KL111	Human
GCA_904863415.1	Klebsiella pneumoniae	KL10	Human
GCA_904863425.1	Klebsiella pneumoniae	KL22	Human
GCA_904863435.1	Klebsiella pneumoniae	KL103	Human
GCA_904864445.1	Klebsiella pneumoniae	KL153	Human
GCA_904864455.1	Klebsiella pneumoniae	KL14	Human
GCA_904864475.1	Klebsiella pneumoniae	KL16	Human
GCA_904864485.1	Klebsiella pneumoniae	KL21	Human
GCA_904864495.1	Klebsiella pneumoniae	KL169	Human
GCA_904864515.1	Klebsiella pneumoniae	KL21	Human
GCA_904864525.1	Klebsiella pneumoniae	KL52	Human
GCA_904864535.1	Klebsiella pneumoniae	KL30	Human
GCA_904864545.1	Klebsiella pneumoniae	KL25	Human
GCA_904864565.1	Klebsiella pneumoniae	KL122	Human
GCA_904864575.1	Klebsiella pneumoniae	KL7	Human
GCA_904864595.1	Klebsiella pneumoniae	KL21	Human
GCA_904864605.1	Klebsiella pneumoniae	KL36	Human
GCA_904864625.1	Klebsiella pneumoniae	KL54	Human
GCA_904865665.1	Klebsiella pneumoniae	KL21	Human
GCA_904865675.1	Klebsiella pneumoniae	KL62	Human
GCA_904865685.1	Klebsiella pneumoniae	KL57	Human
GCA_904865695.1	Klebsiella pneumoniae	KL25	Human
GCA_904865705.1	Klebsiella pneumoniae	KL28	Human
GCA_904865735.1	Klebsiella pneumoniae	KL118	Human
GCA_904865745.1	Klebsiella pneumoniae	KL124	Human
GCA_904865755.1	Klebsiella pneumoniae	KL25	Human
GCA_904865765.1	Klebsiella pneumoniae	KL21	Human
GCA_904865775.1	Klebsiella pneumoniae	KL102	Human
GCA_904865785.1	Klebsiella pneumoniae	KL15	Human
GCA_904865795.1	Klebsiella pneumoniae	KL21	Human
GCA_904865805.1	Klebsiella pneumoniae	KL63	Human
GCA_904865825.1	Klebsiella pneumoniae	KL21	Human
GCA_904865845.1	Klebsiella pneumoniae	KL21	Human
GCA_904866195.1	Klebsiella pneumoniae	KL21	Human
GCA_904866205.1	Klebsiella pneumoniae	KL28	Human
GCA_904866215.1	Klebsiella pneumoniae	KL25	Human
GCA_904866235.1	Klebsiella pneumoniae	KL30	Human
GCA_904866255.1	Klebsiella pneumoniae	KL39	Human
GCA_904866265.1	Klebsiella pneumoniae	KL9	Human
GCA_904866285.1	Klebsiella pneumoniae	KL118	Human
GCA_904866295.1	Klebsiella pneumoniae	KL28	Human
GCA_904866315.1	Klebsiella pneumoniae	KL12	Human
GCA_904866335.1	Klebsiella pneumoniae	KL28	Human
GCA_904866355.1	Klebsiella pneumoniae	KL6	Human
GCA_904866375.1	Klebsiella pneumoniae	KL39	Human
GCA_904866395.1	Klebsiella pneumoniae	KL153	Human
GCA_904866405.1	Klebsiella pneumoniae	KL30	Human
GCA_904866415.1	Klebsiella pneumoniae	KL24	Human
GCA_904866425.1	Klebsiella pneumoniae	KL125	Human
GCA_904866435.1	Klebsiella pneumoniae	KL38	Human
GCA_904866465.1	Klebsiella pneumoniae	KL28	Human
GCA_904866485.1	Klebsiella pneumoniae	KL21	Human
GCA_904866505.1	Klebsiella pneumoniae	KL154	Human
GCA_904866515.1	Klebsiella pneumoniae	KL60	Human
GCA_904866525.1	Klebsiella pneumoniae	KL55	Human
GCA_904866535.1	Klebsiella pneumoniae	KL24	Human
GCA_904866545.1	Klebsiella pneumoniae	KL143	Human
GCA_910589455.1	Klebsiella pneumoniae	KL23	Human
