# Supplementary material for: Combing Immunoinformatics with Pangenome Analysis To Design a Multiepitope Subunit Vaccine against Klebsiella pneumoniae K1, K2, K47, and K64
Source: Microbiol Spectr. 2022 Jul 12;10(4):e01148-22. doi: 10.1128/spectrum.01148-22 (PMC9431259; doi:10.1128/spectrum.01148-22)
Supplement: Supplemental file 3 — Supplemental material. Download spectrum.01148-22-s0003.xlsx, XLSX file, 0.01 MB [file spectrum.01148-22-s0003.xlsx]

## Sheet: Sheet1
Table S3 Potential protective antigens predicted by Pan-RV analysis.
Predicted proteins	No. of amino acids	Subcellular location	VaxiJen score
GROUP_10600	460	Outer membrane	0.6326
NLPE	232	Outer membrane	0.4384
MIPA	248	Outer membrane	0.6234
PHOE	350	Outer membrane	0.7708
TSX	294	Outer membrane	0.4792
PAL_1	160	Outer membrane	0.6153
PLDA	286	Outer membrane	0.5306
GROUP_13675	163	Extracellular	0.6157
MLIC	119	Outer membrane	0.5083
SLYB	155	Outer membrane	0.983
GROUP_14027	252	Outer membrane	0.6989
BAMA_1	809	Outer membrane	0.5747
RCSF	135	Outer membrane	0.5741
PAL_2	174	Outer membrane	0.9239
TOLC	489	Outer membrane	0.629
YIAD	220	Outer membrane	0.8886
NLPD_2	376	Outer membrane	0.7571
GROUP_17700	224	Extracellular	0.5712
MRKD_2	334	Extracellular	0.5922
LPP1	78	Outer membrane	0.7585
BAME	113	Outer membrane	0.5878
OMPW	212	Outer membrane	0.7549
OMPN_1	381	Outer membrane	0.7072
KDGM	231	Outer membrane	0.8903
DAMX	428	Outer membrane	0.8546
ENVC	418	Outer membrane	0.6429
OMPX	170	Outer membrane	0.6373
LAMB_2	423	Outer membrane	0.5222
FIU	772	Outer membrane	0.7079
CUSC_2	461	Outer membrane	0.4663
FEPA	748	Outer membrane	0.7065
FIMD_5	859	Outer membrane	0.6197
LPTE	196	Outer membrane	0.5392
OMPA_3	356	Outer membrane	0.6542
GROUP_4069	377	Outer membrane	0.4071
ECPD	547	Extracellular	0.6467
CDIA	597	Outer membrane	0.6361
LPTD	782	Outer membrane	0.6549
SCRY_1	445	Outer membrane	0.6988
OPRB	454	Outer membrane	0.5946
