# Supplementary material for: Combing Immunoinformatics with Pangenome Analysis To Design a Multiepitope Subunit Vaccine against Klebsiella pneumoniae K1, K2, K47, and K64
Source: Microbiol Spectr. 2022 Jul 12;10(4):e01148-22. doi: 10.1128/spectrum.01148-22 (PMC9431259; doi:10.1128/spectrum.01148-22)
Supplement: Supplemental file 4 — Supplemental material. Download spectrum.01148-22-s0004.xlsx, XLSX file, 0.01 MB [file spectrum.01148-22-s0004.xlsx]

## Sheet: Sheet1
Table S4 Serotype coverage of 12 prioritized proteins in 613 KP isolates belonging to serotypes other than the four serotypes.
Protein	Gene	Strain coverage	Serotypes covered
PHOE	phoE	52.9% (324/613)	KL10, KL102, KL103, KL104, KL105, KL106, KL107, KL108, KL110, KL111, KL112, KL113, KL116, KL117, KL122, KL123, KL124, KL125, KL127, KL14, KL141, KL142, KL143, KL147, KL149, KL15, KL155, KL16, KL17, KL19, KL20, KL21, KL22, KL23, KL24, KL25, KL27, KL28, KL3, KL30, KL31, KL36, KL38, KL39, KL45, KL46, KL48, KL5, KL51, KL52, KL54, KL55, KL58, KL61, KL62, KL63, KL67, KL7, KL8, KL81, KL82
SLYB	slyB	98.0% (601/613)	KL10, KL101, KL102, KL103, KL104, KL105, KL106, KL107, KL108, KL11, KL110, KL111, KL112, KL113, KL116, KL117, KL118, KL12, KL122, KL123, KL124, KL125, KL127, KL13, KL131, KL132, KL133, KL134, KL136, KL138, KL14, KL140, KL141, KL142, KL143, KL146, KL147, KL148, KL149, KL15, KL150, KL153, KL155, KL16, KL169, KL17, KL19, KL20, KL21, KL22, KL23, KL24, KL25, KL27, KL28, KL3, KL30, KL31, KL35, KL36, KL…
PAL	pal_2	100% (613/613)	KL10, KL101, KL102, KL103, KL104, KL105, KL106, KL107, KL108, KL11, KL110, KL111, KL112, KL113, KL116, KL117, KL118, KL12, KL122, KL123, KL124, KL125, KL127, KL13, KL131, KL132, KL133, KL134, KL136, KL138, KL14, KL140, KL141, KL142, KL143, KL146, KL147, KL148, KL149, KL15, KL150, KL153, KL154, KL155, KL16, KL169, KL17, KL19, KL20, KL21, KL22, KL23, KL24, KL25, KL27, KL28, KL3, KL30, KL31, KL35, K…
YIAD	yiaD	100% (613/613)	KL10, KL101, KL102, KL103, KL104, KL105, KL106, KL107, KL108, KL11, KL110, KL111, KL112, KL113, KL116, KL117, KL118, KL12, KL122, KL123, KL124, KL125, KL127, KL13, KL131, KL132, KL133, KL134, KL136, KL138, KL14, KL140, KL141, KL142, KL143, KL146, KL147, KL148, KL149, KL15, KL150, KL153, KL154, KL155, KL16, KL169, KL17, KL19, KL20, KL21, KL22, KL23, KL24, KL25, KL27, KL28, KL3, KL30, KL31, KL35, K…
NLPD	nlpD_2	97.4% (597/613)	KL10, KL101, KL102, KL103, KL104, KL105, KL106, KL107, KL108, KL11, KL110, KL111, KL112, KL113, KL116, KL117, KL118, KL12, KL122, KL123, KL124, KL125, KL127, KL13, KL131, KL133, KL134, KL136, KL138, KL14, KL140, KL141, KL142, KL143, KL146, KL147, KL148, KL149, KL15, KL150, KL153, KL154, KL155, KL16, KL169, KL17, KL19, KL20, KL21, KL22, KL23, KL24, KL25, KL27, KL28, KL3, KL30, KL31, KL35, KL36, KL…
LPP	lpp1	99.0% (607/613)	KL10, KL101, KL102, KL103, KL104, KL105, KL106, KL107, KL108, KL11, KL110, KL111, KL112, KL113, KL116, KL117, KL118, KL12, KL122, KL123, KL124, KL125, KL127, KL13, KL131, KL132, KL133, KL134, KL136, KL138, KL14, KL140, KL141, KL142, KL143, KL146, KL147, KL148, KL149, KL15, KL150, KL153, KL154, KL155, KL16, KL169, KL17, KL19, KL20, KL21, KL22, KL23, KL24, KL25, KL27, KL28, KL3, KL30, KL31, KL35, K…
OMPW	ompW	99.8% (612/613)	KL10, KL101, KL102, KL103, KL104, KL105, KL106, KL107, KL108, KL11, KL110, KL111, KL112, KL113, KL116, KL117, KL118, KL12, KL122, KL123, KL124, KL125, KL127, KL13, KL131, KL132, KL133, KL134, KL136, KL138, KL14, KL140, KL141, KL142, KL143, KL146, KL147, KL148, KL149, KL15, KL150, KL153, KL154, KL155, KL16, KL169, KL17, KL19, KL20, KL21, KL22, KL23, KL24, KL25, KL27, KL28, KL3, KL30, KL31, KL35, K…
OMPN	ompN_1	55.6% (341/613)	KL102 ,KL103, KL104, KL105, KL106, KL107, KL108, KL110, KL111, KL112, KL113, KL116, KL12, KL122, KL123, KL124, KL125, KL127, KL13, KL132, KL136, KL14, KL148, KL15, KL17, KL19, KL20, KL21, KL22, KL23, KL24, KL25, KL27, KL28, KL3, KL30, KL31, KL35, KL38, KL39, KL46, KL48, KL5, KL51, KL52, KL54, KL55, KL57, KL58, KL6, KL60, KL61, KL62, KL63, KL7, KL74, KL8, KL81, KL9
KDGM	kdgM	98.5% (604/613)	KL10, KL101, KL102, KL103, KL104, KL105, KL106, KL107, KL108, KL11, KL110, KL111, KL112, KL113, KL116, KL117, KL118, KL12, KL122, KL123, KL124, KL125, KL127, KL13, KL131, KL132, KL133, KL134, KL136, KL138, KL14, KL140, KL141, KL142, KL143, KL146, KL147, KL148, KL149, KL15, KL150, KL153, KL154, KL155, KL16, KL169, KL17, KL19, KL20, KL21, KL22, KL23, KL24, KL25, KL27, KL28, KL3, KL30, KL31, KL35, K…
DAMX	damX	100% (613/613)	KL10, KL101, KL102, KL103, KL104, KL105, KL106, KL107, KL108, KL11, KL110, KL111, KL112, KL113, KL116, KL117, KL118, KL12, KL122, KL123, KL124, KL125, KL127, KL13, KL131, KL132, KL133, KL134, KL136, KL138, KL14, KL140, KL141, KL142, KL143, KL146, KL147, KL148, KL149, KL15, KL150, KL153, KL154, KL155, KL16, KL169, KL17, KL19, KL20, KL21, KL22, KL23, KL24, KL25, KL27, KL28, KL3, KL30, KL31, KL35, K…
FIU	fiu	98.0% (601/613)	KL10, KL101, KL102, KL103, KL104, KL105, KL106, KL107, KL108, KL11, KL110, KL111, KL112, KL113, KL116, KL117, KL118, KL12, KL122, KL123, KL124, KL125, KL127, KL13, KL131, KL132, KL133, KL134, KL136, KL138, KL14, KL140, KL141, KL142, KL143, KL146, KL147, KL148, KL149, KL15, KL150, KL153, KL154, KL155, KL16, KL169, KL17, KL19, KL20, KL21, KL22, KL23, KL24, KL25, KL27, KL28, KL3, KL30, KL31, KL35, K…
FEPA	fepA	96.9% (594/613)	KL10, KL101, KL102, KL103, KL104, KL105, KL106, KL107, KL108, KL11, KL110, KL111, KL112, KL113, KL116, KL117, KL118, KL12, KL122, KL123, KL124, KL125, KL127, KL13, KL131, KL132, KL133, KL134, KL136, KL138, KL14, KL140, KL141, KL142, KL143, KL146, KL147, KL148, KL149, KL15, KL150, KL153, KL154, KL155, KL16, KL169, KL17, KL19, KL20, KL21, KL22, KL23, KL24, KL25, KL27, KL28, KL3, KL30, KL31, KL35, K…
