# Supplementary material for: Combing Immunoinformatics with Pangenome Analysis To Design a Multiepitope Subunit Vaccine against Klebsiella pneumoniae K1, K2, K47, and K64
Source: Microbiol Spectr. 2022 Jul 12;10(4):e01148-22. doi: 10.1128/spectrum.01148-22 (PMC9431259; doi:10.1128/spectrum.01148-22)
Supplement: Supplemental file 5 — Supplemental material. Download spectrum.01148-22-s0005.xlsx, XLSX file, 4.5 MB [file spectrum.01148-22-s0005.xlsx]

## Sheet: Sheet1
Table S5 All the predicted HTL epitopes from the 12 prioritized proteins and their corresponding MHC II alleles.
Protein	Allele	Start position	End position	Length	Epitope	Method	Percentile rank	IC50 (nM)
phoE	HLA-DRB1*09:01	10	24	15	MMGFVASTATQAAEV	Consensus	0.11	8.9
phoE	HLA-DRB1*09:01	7	21	15	ALMMMGFVASTATQA	Consensus	0.12	13.5
phoE	HLA-DRB1*09:01	9	23	15	MMMGFVASTATQAAE	Consensus	0.12	8.8
phoE	HLA-DRB1*09:01	8	22	15	LMMMGFVASTATQAA	Consensus	0.14	9.4
phoE	HLA-DRB1*09:01	11	25	15	MGFVASTATQAAEVY	Consensus	0.21	10
phoE	HLA-DRB3*01:01	231	245	15	ATGLKYDANNIYLAT	Consensus	0.61	9.1
phoE	HLA-DRB3*01:01	229	243	15	AWATGLKYDANNIYL	Consensus	0.61	11.3
phoE	HLA-DRB3*01:01	230	244	15	WATGLKYDANNIYLA	Consensus	0.61	9.5
phoE	HLA-DRB3*01:01	232	246	15	TGLKYDANNIYLATM	Consensus	0.65	10.4
phoE	HLA-DRB1*13:02	309	323	15	LTYYFNKNMNAFVDY	Consensus	0.78	7
phoE	HLA-DRB1*13:02	310	324	15	TYYFNKNMNAFVDYK	Consensus	0.86	7.5
phoE	HLA-DRB1*13:02	308	322	15	GLTYYFNKNMNAFVD	Consensus	0.88	7.6
phoE	HLA-DRB1*07:01	279	293	15	LRPSLGYVLSKGKDI	Consensus	0.88	8.9
phoE	HLA-DQA1*01:01/DQB1*05:01	315	329	15	KNMNAFVDYKINQLK	Consensus	1	14.5
phoE	HLA-DQA1*01:01/DQB1*05:01	314	328	15	NKNMNAFVDYKINQL	Consensus	1	12.9
phoE	HLA-DRB1*09:01	12	26	15	GFVASTATQAAEVYN	Consensus	1.1	13.5
phoE	HLA-DQA1*01:02/DQB1*06:02	11	25	15	MGFVASTATQAAEVY	Consensus	1.1	21
phoE	HLA-DQA1*01:02/DQB1*06:02	10	24	15	MMGFVASTATQAAEV	Consensus	1.1	21.8
phoE	HLA-DRB1*13:02	307	321	15	VGLTYYFNKNMNAFV	Consensus	1.1	8.6
phoE	HLA-DQA1*01:02/DQB1*06:02	12	26	15	GFVASTATQAAEVYN	Consensus	1.3	25.2
phoE	HLA-DQA1*01:02/DQB1*06:02	9	23	15	MMMGFVASTATQAAE	Consensus	1.4	29
phoE	HLA-DRB1*07:01	280	294	15	RPSLGYVLSKGKDIE	Consensus	1.4	14.2
phoE	HLA-DRB1*13:02	311	325	15	YYFNKNMNAFVDYKI	Consensus	1.4	10.2
phoE	HLA-DRB1*04:01	308	322	15	GLTYYFNKNMNAFVD	Consensus	1.5	46.7
phoE	HLA-DRB1*04:01	8	22	15	LMMMGFVASTATQAA	Consensus	1.5	45.8
phoE	HLA-DQA1*01:01/DQB1*05:01	118	132	15	LYDVEAWTDMFPEFG	Consensus	1.5	22.7
phoE	HLA-DRB3*01:01	269	283	15	AVAQYQFDFGLRPSL	Consensus	1.6	19
phoE	HLA-DRB3*01:01	228	242	15	EAWATGLKYDANNIY	Consensus	1.6	33.5
phoE	HLA-DRB3*01:01	267	281	15	FEAVAQYQFDFGLRP	Consensus	1.6	28.7
phoE	HLA-DQA1*01:01/DQB1*05:01	297	311	15	GSEDLVNYIDVGLTY	Consensus	1.6	35.9
phoE	HLA-DRB1*04:01	309	323	15	LTYYFNKNMNAFVDY	Consensus	1.6	48
phoE	HLA-DRB3*01:01	270	284	15	VAQYQFDFGLRPSLG	Consensus	1.6	24.3
phoE	HLA-DRB3*01:01	271	285	15	AQYQFDFGLRPSLGY	Consensus	1.7	35.8
phoE	HLA-DRB3*01:01	268	282	15	EAVAQYQFDFGLRPS	Consensus	1.7	23.9
phoE	HLA-DQA1*01:01/DQB1*05:01	295	309	15	GVGSEDLVNYIDVGL	Consensus	1.7	49.9
phoE	HLA-DQA1*03:01/DQB1*03:02	262	276	15	NKAQNFEAVAQYQFD	Consensus	1.7	230.8
phoE	HLA-DQA1*01:01/DQB1*05:01	298	312	15	SEDLVNYIDVGLTYY	Consensus	1.7	37.1
phoE	HLA-DQA1*01:01/DQB1*05:01	296	310	15	VGSEDLVNYIDVGLT	Consensus	1.7	35
phoE	HLA-DQA1*03:01/DQB1*03:02	263	277	15	KAQNFEAVAQYQFDF	Consensus	1.9	214.2
phoE	HLA-DRB5*01:01	277	291	15	FGLRPSLGYVLSKGK	Consensus	2	44.3
phoE	HLA-DRB5*01:01	278	292	15	GLRPSLGYVLSKGKD	Consensus	2	43.4
phoE	HLA-DRB5*01:01	283	297	15	LGYVLSKGKDIEGVG	Consensus	2	133.5
phoE	HLA-DRB1*08:02	8	22	15	LMMMGFVASTATQAA	Consensus	2	88.8
phoE	HLA-DRB5*01:01	279	293	15	LRPSLGYVLSKGKDI	Consensus	2	43.1
phoE	HLA-DRB5*01:01	281	295	15	PSLGYVLSKGKDIEG	Consensus	2	66
phoE	HLA-DRB5*01:01	280	294	15	RPSLGYVLSKGKDIE	Consensus	2	43.2
phoE	HLA-DRB5*01:01	282	296	15	SLGYVLSKGKDIEGV	Consensus	2	70.2
phoE	HLA-DRB1*04:01	310	324	15	TYYFNKNMNAFVDYK	Consensus	2	54.9
phoE	HLA-DRB1*15:01	97	111	15	AFAGVKLKNYGSFDY	Consensus	2.1	33.9
phoE	HLA-DRB1*15:01	99	113	15	AGVKLKNYGSFDYGR	Consensus	2.1	19.9
phoE	HLA-DRB1*15:01	98	112	15	FAGVKLKNYGSFDYG	Consensus	2.1	26.5
phoE	HLA-DQA1*01:01/DQB1*05:01	116	130	15	GALYDVEAWTDMFPE	Consensus	2.1	21.7
phoE	HLA-DRB1*15:01	100	114	15	GVKLKNYGSFDYGRN	Consensus	2.1	22.8
phoE	HLA-DQA1*01:01/DQB1*05:01	119	133	15	YDVEAWTDMFPEFGG	Consensus	2.1	31.4
phoE	HLA-DQA1*03:01/DQB1*03:02	264	278	15	AQNFEAVAQYQFDFG	Consensus	2.2	244.8
phoE	HLA-DRB1*13:02	231	245	15	ATGLKYDANNIYLAT	Consensus	2.2	5.9
phoE	HLA-DRB1*13:02	229	243	15	AWATGLKYDANNIYL	Consensus	2.2	7.1
phoE	HLA-DQA1*01:01/DQB1*05:01	317	331	15	MNAFVDYKINQLKSD	Consensus	2.2	41.3
phoE	HLA-DRB1*07:01	281	295	15	PSLGYVLSKGKDIEG	Consensus	2.2	20.1
phoE	HLA-DRB1*07:01	282	296	15	SLGYVLSKGKDIEGV	Consensus	2.2	19.7
phoE	HLA-DRB1*04:01	307	321	15	VGLTYYFNKNMNAFV	Consensus	2.2	58.8
phoE	HLA-DRB1*15:01	101	115	15	VKLKNYGSFDYGRNL	Consensus	2.2	34.6
phoE	HLA-DRB1*13:02	230	244	15	WATGLKYDANNIYLA	Consensus	2.2	6.1
phoE	HLA-DPA1*02:01/DPB1*05:01	147	161	15	ASGLATYRNTDFFGL	Consensus	2.3	2425.9
phoE	HLA-DPA1*02:01/DPB1*05:01	151	165	15	ATYRNTDFFGLVDGL	Consensus	2.3	1473.9
phoE	HLA-DRB1*13:02	228	242	15	EAWATGLKYDANNIY	Consensus	2.3	13.6
phoE	HLA-DPA1*02:01/DPB1*05:01	149	163	15	GLATYRNTDFFGLVD	Consensus	2.3	1479.5
phoE	HLA-DRB3*01:01	308	322	15	GLTYYFNKNMNAFVD	Consensus	2.3	51.4
phoE	HLA-DPA1*02:01/DPB1*05:01	150	164	15	LATYRNTDFFGLVDG	Consensus	2.3	1544.7
phoE	HLA-DQA1*01:01/DQB1*05:01	316	330	15	NMNAFVDYKINQLKS	Consensus	2.3	27.6
phoE	HLA-DPA1*02:01/DPB1*05:01	148	162	15	SGLATYRNTDFFGLV	Consensus	2.3	1624.8
phoE	HLA-DRB1*03:01	324	338	15	KINQLKSDNKLGIND	Consensus	2.4	55.5
phoE	HLA-DQA1*01:02/DQB1*06:02	8	22	15	LMMMGFVASTATQAA	Consensus	2.4	89.4
phoE	HLA-DQA1*01:01/DQB1*05:01	115	129	15	LGALYDVEAWTDMFP	Consensus	2.5	31.2
phoE	HLA-DRB3*01:01	309	323	15	LTYYFNKNMNAFVDY	Consensus	2.5	57.1
phoE	HLA-DQA1*05:01/DQB1*02:01	155	169	15	NTDFFGLVDGLDLTL	Consensus	2.5	47.1
phoE	HLA-DRB1*13:02	232	246	15	TGLKYDANNIYLATM	Consensus	2.5	6.9
phoE	HLA-DRB3*01:01	233	247	15	GLKYDANNIYLATMY	Consensus	2.6	14.5
phoE	HLA-DQA1*01:01/DQB1*05:01	37	51	15	KIKAMHYFSDYDSKD	Consensus	2.6	69.2
phoE	HLA-DRB1*08:02	9	23	15	MMMGFVASTATQAAE	Consensus	2.6	75.3
phoE	HLA-DQA1*03:01/DQB1*03:02	265	279	15	QNFEAVAQYQFDFGL	Consensus	2.7	317.9
phoE	HLA-DQA1*01:01/DQB1*05:01	36	50	15	GKIKAMHYFSDYDSK	Consensus	2.8	77
phoE	HLA-DRB1*03:01	325	339	15	INQLKSDNKLGINDD	Consensus	2.8	61.1
phoE	HLA-DRB3*01:01	234	248	15	LKYDANNIYLATMYS	Consensus	2.8	44.6
phoE	HLA-DQA1*01:02/DQB1*06:02	1	15	15	MKKSTLALMMMGFVA	Consensus	2.8	99.1
phoE	HLA-DRB1*08:02	10	24	15	MMGFVASTATQAAEV	Consensus	2.8	70.4
phoE	HLA-DRB1*04:01	9	23	15	MMMGFVASTATQAAE	Consensus	2.8	40.7
phoE	HLA-DRB1*13:02	312	326	15	YFNKNMNAFVDYKIN	Consensus	2.8	20.2
phoE	HLA-DQA1*01:01/DQB1*05:01	35	49	15	YGKIKAMHYFSDYDS	Consensus	2.8	94.6
phoE	HLA-DRB1*03:01	323	337	15	YKINQLKSDNKLGIN	Consensus	2.8	62.5
phoE	HLA-DRB1*01:01	8	22	15	LMMMGFVASTATQAA	Consensus	2.9	9.2
phoE	HLA-DRB1*03:01	231	245	15	ATGLKYDANNIYLAT	Consensus	3	67.2
phoE	HLA-DQA1*01:01/DQB1*05:01	38	52	15	IKAMHYFSDYDSKDG	Consensus	3	82.8
phoE	HLA-DRB1*07:01	283	297	15	LGYVLSKGKDIEGVG	Consensus	3	26.1
phoE	HLA-DRB1*08:02	11	25	15	MGFVASTATQAAEVY	Consensus	3	71.7
phoE	HLA-DRB1*03:01	322	336	15	DYKINQLKSDNKLGI	Consensus	3.1	123.6
phoE	HLA-DQA1*01:02/DQB1*06:02	13	27	15	FVASTATQAAEVYNK	Consensus	3.1	36.9
phoE	HLA-DQA1*04:01/DQB1*04:02	197	211	15	GGSDFAVSAAYTSSD	Consensus	3.1	643.7
phoE	HLA-DRB1*03:01	326	340	15	NQLKSDNKLGINDDD	Consensus	3.2	102.1
phoE	HLA-DQA1*04:01/DQB1*04:02	195	209	15	DFGGSDFAVSAAYTS	Consensus	3.3	698.5
phoE	HLA-DQA1*01:01/DQB1*05:01	299	313	15	EDLVNYIDVGLTYYF	Consensus	3.3	47.2
phoE	HLA-DRB1*01:01	9	23	15	MMMGFVASTATQAAE	Consensus	3.3	7.3
phoE	HLA-DPA1*01:03/DPB1*02:01	148	162	15	SGLATYRNTDFFGLV	Consensus	3.3	79.4
phoE	HLA-DRB5*01:01	139	153	15	TDNFMTKRASGLATY	Consensus	3.3	12.1
phoE	HLA-DRB1*03:01	232	246	15	TGLKYDANNIYLATM	Consensus	3.3	75.3
phoE	HLA-DQA1*04:01/DQB1*04:02	194	208	15	YDFGGSDFAVSAAYT	Consensus	3.3	859.6
phoE	HLA-DRB1*04:01	7	21	15	ALMMMGFVASTATQA	Consensus	3.4	83.3
phoE	HLA-DRB5*01:01	140	154	15	DNFMTKRASGLATYR	Consensus	3.4	10.8
phoE	HLA-DQA1*04:01/DQB1*04:02	196	210	15	FGGSDFAVSAAYTSS	Consensus	3.4	745.2
phoE	HLA-DQA1*01:02/DQB1*06:02	2	16	15	KKSTLALMMMGFVAS	Consensus	3.4	115.4
phoE	HLA-DRB1*04:01	10	24	15	MMGFVASTATQAAEV	Consensus	3.4	37.1
phoE	HLA-DRB5*01:01	138	152	15	QTDNFMTKRASGLAT	Consensus	3.4	13.3
phoE	HLA-DRB5*01:01	137	151	15	AQTDNFMTKRASGLA	Consensus	3.5	18.9
phoE	HLA-DQA1*01:01/DQB1*05:01	313	327	15	FNKNMNAFVDYKINQ	Consensus	3.5	14.9
phoE	HLA-DQA1*05:01/DQB1*03:01	197	211	15	GGSDFAVSAAYTSSD	Consensus	3.5	54.5
phoE	HLA-DRB1*04:05	308	322	15	GLTYYFNKNMNAFVD	Consensus	3.5	25.6
phoE	HLA-DRB5*01:01	92	106	15	QKTRLAFAGVKLKNY	Consensus	3.5	3.1
phoE	HLA-DRB3*01:01	310	324	15	TYYFNKNMNAFVDYK	Consensus	3.5	85.4
phoE	HLA-DRB1*04:05	307	321	15	VGLTYYFNKNMNAFV	Consensus	3.5	41.4
phoE	HLA-DQA1*05:01/DQB1*02:01	153	167	15	YRNTDFFGLVDGLDL	Consensus	3.5	41.1
phoE	HLA-DQA1*01:01/DQB1*05:01	311	325	15	YYFNKNMNAFVDYKI	Consensus	3.5	28.2
phoE	HLA-DQA1*05:01/DQB1*03:01	196	210	15	FGGSDFAVSAAYTSS	Consensus	3.6	55.7
phoE	HLA-DPA1*01:03/DPB1*02:01	149	163	15	GLATYRNTDFFGLVD	Consensus	3.6	83
phoE	HLA-DRB1*04:05	309	323	15	LTYYFNKNMNAFVDY	Consensus	3.6	23.5
phoE	HLA-DQA1*04:01/DQB1*04:02	11	25	15	MGFVASTATQAAEVY	Consensus	3.6	350
phoE	HLA-DRB5*01:01	91	105	15	SQKTRLAFAGVKLKN	Consensus	3.6	3
phoE	HLA-DRB5*01:01	90	104	15	SSQKTRLAFAGVKLK	Consensus	3.6	3.2
phoE	HLA-DRB1*03:01	230	244	15	WATGLKYDANNIYLA	Consensus	3.6	83
phoE	HLA-DQA1*01:01/DQB1*05:01	117	131	15	ALYDVEAWTDMFPEF	Consensus	3.7	20.3
phoE	HLA-DQA1*04:01/DQB1*04:02	117	131	15	ALYDVEAWTDMFPEF	Consensus	3.7	126
phoE	HLA-DQA1*04:01/DQB1*04:02	116	130	15	GALYDVEAWTDMFPE	Consensus	3.7	177
phoE	HLA-DRB5*01:01	31	45	15	KLDVYGKIKAMHYFS	Consensus	3.7	16.9
phoE	HLA-DQA1*04:01/DQB1*04:02	115	129	15	LGALYDVEAWTDMFP	Consensus	3.7	289.9
phoE	HLA-DRB1*01:01	10	24	15	MMGFVASTATQAAEV	Consensus	3.7	6.1
phoE	HLA-DRB5*01:01	30	44	15	NKLDVYGKIKAMHYF	Consensus	3.7	21.3
phoE	HLA-DQA1*04:01/DQB1*04:02	114	128	15	NLGALYDVEAWTDMF	Consensus	3.7	256.1
phoE	HLA-DQA1*05:01/DQB1*02:01	154	168	15	RNTDFFGLVDGLDLT	Consensus	3.7	47.4
phoE	HLA-DRB1*04:05	310	324	15	TYYFNKNMNAFVDYK	Consensus	3.7	26.7
phoE	HLA-DQA1*01:01/DQB1*05:01	312	326	15	YFNKNMNAFVDYKIN	Consensus	3.7	15.4
phoE	HLA-DRB1*04:05	311	325	15	YYFNKNMNAFVDYKI	Consensus	3.7	37
phoE	HLA-DRB5*01:01	32	46	15	LDVYGKIKAMHYFSD	Consensus	3.8	18.9
phoE	HLA-DQA1*01:01/DQB1*05:01	331	345	15	DNKLGINDDDIVALG	Consensus	3.9	1990
phoE	HLA-DQA1*01:01/DQB1*05:01	120	134	15	DVEAWTDMFPEFGGD	Consensus	3.9	102
phoE	HLA-DRB1*09:01	6	20	15	LALMMMGFVASTATQ	Consensus	3.9	45.4
phoE	HLA-DQA1*05:01/DQB1*03:01	8	22	15	LMMMGFVASTATQAA	Consensus	3.9	52.6
phoE	HLA-DRB1*01:01	11	25	15	MGFVASTATQAAEVY	Consensus	3.9	7
phoE	HLA-DQA1*01:01/DQB1*05:01	330	344	15	SDNKLGINDDDIVAL	Consensus	3.9	1599.7
phoE	HLA-DQA1*04:01/DQB1*04:02	236	250	15	YDANNIYLATMYSET	Consensus	3.9	366.1
phoE	HLA-DQA1*05:01/DQB1*03:01	7	21	15	ALMMMGFVASTATQA	Consensus	4	63.7
phoE	HLA-DRB5*01:01	33	47	15	DVYGKIKAMHYFSDY	Consensus	4	25.5
phoE	HLA-DQA1*05:01/DQB1*03:01	198	212	15	GSDFAVSAAYTSSDR	Consensus	4	55.8
phoE	HLA-DQA1*05:01/DQB1*03:01	253	267	15	MTPISGGFANKAQNF	Consensus	4	65.1
phoE	HLA-DPA1*01:03/DPB1*02:01	150	164	15	LATYRNTDFFGLVDG	Consensus	4.1	94.9
phoE	HLA-DQA1*04:01/DQB1*04:02	10	24	15	MMGFVASTATQAAEV	Consensus	4.1	380.7
phoE	HLA-DQA1*01:02/DQB1*06:02	14	28	15	VASTATQAAEVYNKN	Consensus	4.1	99.2
phoE	HLA-DRB3*01:01	325	339	15	INQLKSDNKLGINDD	Consensus	4.2	110.1
phoE	HLA-DQA1*01:01/DQB1*05:01	39	53	15	KAMHYFSDYDSKDGD	Consensus	4.2	115.8
phoE	HLA-DQA1*04:01/DQB1*04:02	193	207	15	SYDFGGSDFAVSAAY	Consensus	4.2	1429.9
phoE	HLA-DRB1*04:01	231	245	15	ATGLKYDANNIYLAT	Consensus	4.3	20.6
phoE	HLA-DRB1*04:01	229	243	15	AWATGLKYDANNIYL	Consensus	4.3	40.8
phoE	HLA-DRB1*04:01	228	242	15	EAWATGLKYDANNIY	Consensus	4.3	82.4
phoE	HLA-DRB1*15:01	275	289	15	FDFGLRPSLGYVLSK	Consensus	4.3	52.3
phoE	HLA-DRB1*04:01	233	247	15	GLKYDANNIYLATMY	Consensus	4.3	30.3
phoE	HLA-DQA1*05:01/DQB1*03:01	9	23	15	MMMGFVASTATQAAE	Consensus	4.3	52.5
phoE	HLA-DQA1*05:01/DQB1*02:01	156	170	15	TDFFGLVDGLDLTLQ	Consensus	4.3	57.3
phoE	HLA-DRB1*04:01	232	246	15	TGLKYDANNIYLATM	Consensus	4.3	21.6
phoE	HLA-DRB1*04:01	230	244	15	WATGLKYDANNIYLA	Consensus	4.3	24.2
phoE	HLA-DRB1*09:01	311	325	15	YYFNKNMNAFVDYKI	Consensus	4.3	229.7
phoE	HLA-DQA1*04:01/DQB1*04:02	263	277	15	KAQNFEAVAQYQFDF	Consensus	4.4	194
phoE	HLA-DQA1*01:02/DQB1*06:02	234	248	15	LKYDANNIYLATMYS	Consensus	4.4	60.5
phoE	HLA-DRB1*09:01	309	323	15	LTYYFNKNMNAFVDY	Consensus	4.4	395.7
phoE	HLA-DQA1*04:01/DQB1*04:02	262	276	15	NKAQNFEAVAQYQFD	Consensus	4.4	236.3
phoE	HLA-DRB1*09:01	310	324	15	TYYFNKNMNAFVDYK	Consensus	4.4	463.4
phoE	HLA-DPA1*01:03/DPB1*02:01	151	165	15	ATYRNTDFFGLVDGL	Consensus	4.5	102.1
phoE	HLA-DRB1*07:01	284	298	15	GYVLSKGKDIEGVGS	Consensus	4.5	37.4
phoE	HLA-DRB1*09:01	307	321	15	VGLTYYFNKNMNAFV	Consensus	4.5	409.5
phoE	HLA-DRB1*09:01	308	322	15	GLTYYFNKNMNAFVD	Consensus	4.6	360.6
phoE	HLA-DQA1*05:01/DQB1*03:01	252	266	15	KMTPISGGFANKAQN	Consensus	4.6	74
phoE	HLA-DQA1*03:01/DQB1*03:02	118	132	15	LYDVEAWTDMFPEFG	Consensus	4.6	102.7
phoE	HLA-DQA1*05:01/DQB1*03:01	11	25	15	MGFVASTATQAAEVY	Consensus	4.6	56.7
phoE	HLA-DQA1*05:01/DQB1*03:01	10	24	15	MMGFVASTATQAAEV	Consensus	4.6	50.1
phoE	HLA-DQA1*05:01/DQB1*03:01	199	213	15	SDFAVSAAYTSSDRT	Consensus	4.6	58.5
phoE	HLA-DRB1*09:01	273	287	15	YQFDFGLRPSLGYVL	Consensus	4.6	34.1
phoE	HLA-DRB1*08:02	7	21	15	ALMMMGFVASTATQA	Consensus	4.7	173.4
phoE	HLA-DQA1*05:01/DQB1*02:01	117	131	15	ALYDVEAWTDMFPEF	Consensus	4.7	66
phoE	HLA-DRB5*01:01	89	103	15	DSSQKTRLAFAGVKL	Consensus	4.7	5.2
phoE	HLA-DQA1*04:01/DQB1*04:02	12	26	15	GFVASTATQAAEVYN	Consensus	4.7	418.7
phoE	HLA-DQA1*05:01/DQB1*03:01	251	265	15	RKMTPISGGFANKAQ	Consensus	4.7	75.7
phoE	HLA-DQA1*05:01/DQB1*03:01	195	209	15	DFGGSDFAVSAAYTS	Consensus	4.8	76.7
phoE	HLA-DRB1*15:01	277	291	15	FGLRPSLGYVLSKGK	Consensus	4.8	65.5
phoE	HLA-DRB1*04:01	198	212	15	GSDFAVSAAYTSSDR	Consensus	4.8	62
phoE	HLA-DRB1*15:01	274	288	15	QFDFGLRPSLGYVLS	Consensus	4.8	65.6
phoE	HLA-DQA1*05:01/DQB1*03:01	254	268	15	TPISGGFANKAQNFE	Consensus	4.8	76.8
phoE	HLA-DRB1*15:01	276	290	15	DFGLRPSLGYVLSKG	Consensus	4.9	60.2
phoE	HLA-DRB1*15:01	300	314	15	DLVNYIDVGLTYYFN	Consensus	4.9	66.7
phoE	HLA-DRB3*01:01	324	338	15	KINQLKSDNKLGIND	Consensus	4.9	135
phoE	HLA-DQA1*01:01/DQB1*05:01	329	343	15	KSDNKLGINDDDIVA	Consensus	4.9	2447.3
phoE	HLA-DRB1*04:01	234	248	15	LKYDANNIYLATMYS	Consensus	4.9	109.4
phoE	HLA-DQA1*01:01/DQB1*05:01	328	342	15	LKSDNKLGINDDDIV	Consensus	5	2631
phoE	HLA-DQA1*05:01/DQB1*02:01	118	132	15	LYDVEAWTDMFPEFG	Consensus	5	42.3
phoE	HLA-DRB1*04:01	196	210	15	FGGSDFAVSAAYTSS	Consensus	5.1	71.8
phoE	HLA-DRB1*04:01	197	211	15	GGSDFAVSAAYTSSD	Consensus	5.1	74.3
phoE	HLA-DQA1*03:01/DQB1*03:02	112	126	15	GRNLGALYDVEAWTD	Consensus	5.1	475.7
phoE	HLA-DQA1*03:01/DQB1*03:02	8	22	15	LMMMGFVASTATQAA	Consensus	5.1	2304.3
phoE	HLA-DRB1*04:01	11	25	15	MGFVASTATQAAEVY	Consensus	5.1	39.6
phoE	HLA-DRB1*15:01	30	44	15	NKLDVYGKIKAMHYF	Consensus	5.1	66.5
phoE	HLA-DRB5*01:01	29	43	15	ANKLDVYGKIKAMHY	Consensus	5.2	33.8
phoE	HLA-DQA1*01:01/DQB1*05:01	114	128	15	NLGALYDVEAWTDMF	Consensus	5.2	83.2
phoE	HLA-DRB5*01:01	88	102	15	SDSSQKTRLAFAGVK	Consensus	5.2	13.8
phoE	HLA-DRB1*04:01	199	213	15	SDFAVSAAYTSSDRT	Consensus	5.3	79.1
phoE	HLA-DRB1*13:02	21	35	15	AAEVYNKNANKLDVY	Consensus	5.4	42.7
phoE	HLA-DQA1*05:01/DQB1*02:01	110	124	15	DYGRNLGALYDVEAW	Consensus	5.4	202
phoE	HLA-DRB1*04:05	155	169	15	NTDFFGLVDGLDLTL	Consensus	5.4	49.8
phoE	HLA-DRB1*04:05	156	170	15	TDFFGLVDGLDLTLQ	Consensus	5.4	49.3
phoE	HLA-DQA1*05:01/DQB1*02:01	111	125	15	YGRNLGALYDVEAWT	Consensus	5.4	205.5
phoE	HLA-DRB1*04:01	311	325	15	YYFNKNMNAFVDYKI	Consensus	5.4	119.7
phoE	HLA-DRB1*15:01	29	43	15	ANKLDVYGKIKAMHY	Consensus	5.5	75.1
phoE	HLA-DQA1*01:02/DQB1*06:02	235	249	15	KYDANNIYLATMYSE	Consensus	5.5	49.6
phoE	HLA-DRB1*09:01	5	19	15	TLALMMMGFVASTAT	Consensus	5.5	59
phoE	HLA-DQA1*01:02/DQB1*06:02	236	250	15	YDANNIYLATMYSET	Consensus	5.5	51.4
phoE	HLA-DRB1*03:01	229	243	15	AWATGLKYDANNIYL	Consensus	5.6	137.3
phoE	HLA-DRB1*15:01	299	313	15	EDLVNYIDVGLTYYF	Consensus	5.6	75.8
phoE	HLA-DRB1*01:01	198	212	15	GSDFAVSAAYTSSDR	Consensus	5.6	17.1
phoE	HLA-DRB1*13:02	20	34	15	QAAEVYNKNANKLDV	Consensus	5.6	45.2
phoE	HLA-DRB1*09:01	4	18	15	STLALMMMGFVASTA	Consensus	5.6	59.7
phoE	HLA-DRB3*01:01	311	325	15	YYFNKNMNAFVDYKI	Consensus	5.6	161.8
phoE	HLA-DRB1*07:01	7	21	15	ALMMMGFVASTATQA	Consensus	5.7	27.3
phoE	HLA-DQA1*05:01/DQB1*02:01	157	171	15	DFFGLVDGLDLTLQY	Consensus	5.7	80
phoE	HLA-DRB1*04:01	306	320	15	DVGLTYYFNKNMNAF	Consensus	5.7	126.1
phoE	HLA-DRB1*07:01	8	22	15	LMMMGFVASTATQAA	Consensus	5.7	22.2
phoE	HLA-DRB3*01:01	280	294	15	RPSLGYVLSKGKDIE	Consensus	5.7	168.3
phoE	HLA-DQA1*05:01/DQB1*03:01	194	208	15	YDFGGSDFAVSAAYT	Consensus	5.7	92
phoE	HLA-DRB1*15:01	31	45	15	KLDVYGKIKAMHYFS	Consensus	5.8	59.7
phoE	HLA-DQA1*03:01/DQB1*03:02	266	280	15	NFEAVAQYQFDFGLR	Consensus	5.8	571.2
phoE	HLA-DQA1*04:01/DQB1*04:02	113	127	15	RNLGALYDVEAWTDM	Consensus	5.8	481.3
phoE	HLA-DQA1*05:01/DQB1*03:01	193	207	15	SYDFGGSDFAVSAAY	Consensus	5.8	93.1
phoE	HLA-DRB3*01:01	323	337	15	YKINQLKSDNKLGIN	Consensus	5.8	173.2
phoE	HLA-DQA1*01:01/DQB1*05:01	112	126	15	GRNLGALYDVEAWTD	Consensus	5.9	149.4
phoE	HLA-DQA1*05:01/DQB1*02:01	112	126	15	GRNLGALYDVEAWTD	Consensus	5.9	226.3
phoE	HLA-DQA1*05:01/DQB1*03:01	6	20	15	LALMMMGFVASTATQ	Consensus	5.9	84.6
phoE	HLA-DQA1*05:01/DQB1*02:01	115	129	15	LGALYDVEAWTDMFP	Consensus	5.9	84.6
phoE	HLA-DQA1*05:01/DQB1*03:01	192	206	15	LSYDFGGSDFAVSAA	Consensus	5.9	93.6
phoE	HLA-DRB1*07:01	9	23	15	MMMGFVASTATQAAE	Consensus	5.9	25.2
phoE	HLA-DQA1*04:01/DQB1*04:02	237	251	15	DANNIYLATMYSETR	Consensus	6	496.8
phoE	HLA-DRB1*04:01	195	209	15	DFGGSDFAVSAAYTS	Consensus	6	133.7
phoE	HLA-DQA1*03:01/DQB1*03:02	120	134	15	DVEAWTDMFPEFGGD	Consensus	6	217.4
phoE	HLA-DQA1*04:01/DQB1*04:02	13	27	15	FVASTATQAAEVYNK	Consensus	6	502.3
phoE	HLA-DQA1*01:01/DQB1*05:01	318	332	15	NAFVDYKINQLKSDN	Consensus	6	231.6
phoE	HLA-DRB1*04:05	154	168	15	RNTDFFGLVDGLDLT	Consensus	6	55
phoE	HLA-DQA1*03:01/DQB1*03:02	117	131	15	ALYDVEAWTDMFPEF	Consensus	6.1	98.6
phoE	HLA-DQA1*04:01/DQB1*04:02	264	278	15	AQNFEAVAQYQFDFG	Consensus	6.1	223.2
phoE	HLA-DQA1*03:01/DQB1*03:02	116	130	15	GALYDVEAWTDMFPE	Consensus	6.1	166.6
phoE	HLA-DRB1*04:01	12	26	15	GFVASTATQAAEVYN	Consensus	6.1	53
phoE	HLA-DQA1*03:01/DQB1*03:02	115	129	15	LGALYDVEAWTDMFP	Consensus	6.1	399.8
phoE	HLA-DQA1*04:01/DQB1*04:02	9	23	15	MMMGFVASTATQAAE	Consensus	6.1	507.2
phoE	HLA-DQA1*03:01/DQB1*03:02	114	128	15	NLGALYDVEAWTDMF	Consensus	6.1	319.3
phoE	HLA-DRB3*01:01	326	340	15	NQLKSDNKLGINDDD	Consensus	6.1	183.2
phoE	HLA-DQA1*01:01/DQB1*05:01	113	127	15	RNLGALYDVEAWTDM	Consensus	6.1	90.7
phoE	HLA-DQA1*03:01/DQB1*03:02	113	127	15	RNLGALYDVEAWTDM	Consensus	6.1	396
phoE	HLA-DRB1*04:05	153	167	15	YRNTDFFGLVDGLDL	Consensus	6.1	72.5
phoE	HLA-DRB1*12:01	32	46	15	LDVYGKIKAMHYFSD	Consensus	6.14	31.9
phoE	HLA-DRB1*12:01	31	45	15	KLDVYGKIKAMHYFS	Consensus	6.2	35.3
phoE	HLA-DRB3*01:01	272	286	15	QYQFDFGLRPSLGYV	Consensus	6.2	76.1
phoE	HLA-DPA1*01:03/DPB1*02:01	147	161	15	ASGLATYRNTDFFGL	Consensus	6.3	138
phoE	HLA-DQA1*03:01/DQB1*03:02	195	209	15	DFGGSDFAVSAAYTS	Consensus	6.3	482.8
phoE	HLA-DRB1*07:01	10	24	15	MMGFVASTATQAAEV	Consensus	6.3	16.1
phoE	HLA-DQA1*01:01/DQB1*05:01	111	125	15	YGRNLGALYDVEAWT	Consensus	6.3	161.8
phoE	HLA-DRB1*12:01	300	314	15	DLVNYIDVGLTYYFN	Consensus	6.35	211.8
phoE	HLA-DRB1*12:01	299	313	15	EDLVNYIDVGLTYYF	Consensus	6.35	236.3
phoE	HLA-DRB1*15:01	313	327	15	FNKNMNAFVDYKINQ	Consensus	6.4	43.9
phoE	HLA-DRB1*15:01	315	329	15	KNMNAFVDYKINQLK	Consensus	6.4	44.2
phoE	HLA-DRB1*15:01	314	328	15	NKNMNAFVDYKINQL	Consensus	6.4	42.2
phoE	HLA-DRB1*15:01	316	330	15	NMNAFVDYKINQLKS	Consensus	6.4	80.9
phoE	HLA-DRB1*15:01	312	326	15	YFNKNMNAFVDYKIN	Consensus	6.4	41.7
phoE	HLA-DRB1*15:01	311	325	15	YYFNKNMNAFVDYKI	Consensus	6.4	54.6
phoE	HLA-DRB1*07:01	11	25	15	MGFVASTATQAAEVY	Consensus	6.5	17.4
phoE	HLA-DQA1*05:01/DQB1*03:01	5	19	15	TLALMMMGFVASTAT	Consensus	6.5	76.2
phoE	HLA-DQA1*01:01/DQB1*05:01	121	135	15	VEAWTDMFPEFGGDS	Consensus	6.5	363.1
phoE	HLA-DRB3*01:01	307	321	15	VGLTYYFNKNMNAFV	Consensus	6.5	78
phoE	HLA-DRB5*01:01	34	48	15	VYGKIKAMHYFSDYD	Consensus	6.5	33.9
phoE	HLA-DQA1*01:01/DQB1*05:01	153	167	15	YRNTDFFGLVDGLDL	Consensus	6.5	212
phoE	HLA-DQA1*05:01/DQB1*03:01	200	214	15	DFAVSAAYTSSDRTN	Consensus	6.6	64
phoE	HLA-DQA1*05:01/DQB1*03:01	201	215	15	FAVSAAYTSSDRTND	Consensus	6.6	82.4
phoE	HLA-DQA1*04:01/DQB1*04:02	198	212	15	GSDFAVSAAYTSSDR	Consensus	6.6	729.5
phoE	HLA-DRB1*15:01	102	116	15	KLKNYGSFDYGRNLG	Consensus	6.6	91.4
phoE	HLA-DQA1*01:02/DQB1*06:02	3	17	15	KSTLALMMMGFVAST	Consensus	6.6	175.5
phoE	HLA-DRB5*01:01	93	107	15	KTRLAFAGVKLKNYG	Consensus	6.6	3.7
phoE	HLA-DRB3*01:01	282	296	15	SLGYVLSKGKDIEGV	Consensus	6.6	206.9
phoE	HLA-DQA1*05:01/DQB1*03:01	250	264	15	TRKMTPISGGFANKA	Consensus	6.6	104.4
phoE	HLA-DPA1*01:03/DPB1*02:01	152	166	15	TYRNTDFFGLVDGLD	Consensus	6.6	144.6
phoE	HLA-DPA1*02:01/DPB1*05:01	152	166	15	TYRNTDFFGLVDGLD	Consensus	6.6	1729.5
phoE	HLA-DQA1*05:01/DQB1*02:01	119	133	15	YDVEAWTDMFPEFGG	Consensus	6.6	50.7
phoE	HLA-DQA1*03:01/DQB1*03:02	196	210	15	FGGSDFAVSAAYTSS	Consensus	6.7	535.1
phoE	HLA-DRB3*01:01	279	293	15	LRPSLGYVLSKGKDI	Consensus	6.7	209.4
phoE	HLA-DRB1*11:01	30	44	15	NKLDVYGKIKAMHYF	Consensus	6.7	61.7
phoE	HLA-DRB1*01:01	199	213	15	SDFAVSAAYTSSDRT	Consensus	6.7	19.5
phoE	HLA-DRB5*01:01	94	108	15	TRLAFAGVKLKNYGS	Consensus	6.7	8
phoE	HLA-DQA1*04:01/DQB1*04:02	261	275	15	ANKAQNFEAVAQYQF	Consensus	6.8	427.6
phoE	HLA-DRB3*01:01	322	336	15	DYKINQLKSDNKLGI	Consensus	6.8	215.3
phoE	HLA-DQA1*04:01/DQB1*04:02	235	249	15	KYDANNIYLATMYSE	Consensus	6.8	538.8
phoE	HLA-DRB1*07:01	273	287	15	YQFDFGLRPSLGYVL	Consensus	6.8	13.2
phoE	HLA-DRB1*12:01	30	44	15	NKLDVYGKIKAMHYF	Consensus	6.86	47
phoE	HLA-DRB1*09:01	275	289	15	FDFGLRPSLGYVLSK	Consensus	6.9	34.2
phoE	HLA-DQA1*05:01/DQB1*03:01	12	26	15	GFVASTATQAAEVYN	Consensus	6.9	59.7
phoE	HLA-DRB1*09:01	274	288	15	QFDFGLRPSLGYVLS	Consensus	6.9	30.2
phoE	HLA-DRB1*01:01	139	153	15	TDNFMTKRASGLATY	Consensus	6.9	20.6
phoE	HLA-DQA1*05:01/DQB1*02:01	152	166	15	TYRNTDFFGLVDGLD	Consensus	6.9	65
phoE	HLA-DRB1*11:01	308	322	15	GLTYYFNKNMNAFVD	Consensus	7	77.3
phoE	HLA-DQA1*04:01/DQB1*04:02	112	126	15	GRNLGALYDVEAWTD	Consensus	7	555
phoE	HLA-DQA1*05:01/DQB1*03:01	218	232	15	LLARGQGSKAEAWAT	Consensus	7	101.1
phoE	HLA-DRB1*04:05	8	22	15	LMMMGFVASTATQAA	Consensus	7	74.4
phoE	HLA-DRB1*11:01	309	323	15	LTYYFNKNMNAFVDY	Consensus	7	78.4
phoE	HLA-DRB3*01:01	281	295	15	PSLGYVLSKGKDIEG	Consensus	7	220.8
phoE	HLA-DQA1*05:01/DQB1*03:01	191	205	15	SLSYDFGGSDFAVSA	Consensus	7	110.3
phoE	HLA-DRB1*11:01	307	321	15	VGLTYYFNKNMNAFV	Consensus	7	83.1
phoE	HLA-DQA1*03:01/DQB1*03:02	194	208	15	YDFGGSDFAVSAAYT	Consensus	7	591.9
phoE	HLA-DRB1*13:02	22	36	15	AEVYNKNANKLDVYG	Consensus	7.1	60.9
phoE	HLA-DRB1*01:01	140	154	15	DNFMTKRASGLATYR	Consensus	7.1	20.9
phoE	HLA-DQA1*01:01/DQB1*05:01	332	346	15	NKLGINDDDIVALGM	Consensus	7.1	2364
phoE	HLA-DRB1*12:01	33	47	15	DVYGKIKAMHYFSDY	Consensus	7.17	34
phoE	HLA-DRB1*04:05	7	21	15	ALMMMGFVASTATQA	Consensus	7.2	136.5
phoE	HLA-DQA1*01:01/DQB1*05:01	269	283	15	AVAQYQFDFGLRPSL	Consensus	7.2	377.1
phoE	HLA-DRB1*07:01	275	289	15	FDFGLRPSLGYVLSK	Consensus	7.2	12.8
phoE	HLA-DQA1*05:01/DQB1*02:01	116	130	15	GALYDVEAWTDMFPE	Consensus	7.2	81
phoE	HLA-DRB1*11:01	31	45	15	KLDVYGKIKAMHYFS	Consensus	7.2	47.5
phoE	HLA-DRB1*07:01	274	288	15	QFDFGLRPSLGYVLS	Consensus	7.2	11.9
phoE	HLA-DQA1*05:01/DQB1*02:01	113	127	15	RNLGALYDVEAWTDM	Consensus	7.2	272.5
phoE	HLA-DRB5*01:01	136	150	15	SAQTDNFMTKRASGL	Consensus	7.2	49.9
phoE	HLA-DQA1*03:01/DQB1*03:02	119	133	15	YDVEAWTDMFPEFGG	Consensus	7.2	167.6
phoE	HLA-DQA1*05:01/DQB1*02:01	264	278	15	AQNFEAVAQYQFDFG	Consensus	7.3	125.6
phoE	HLA-DRB1*11:01	32	46	15	LDVYGKIKAMHYFSD	Consensus	7.3	59.2
phoE	HLA-DRB1*11:01	310	324	15	TYYFNKNMNAFVDYK	Consensus	7.3	77
phoE	HLA-DPA1*01:03/DPB1*02:01	93	107	15	KTRLAFAGVKLKNYG	Consensus	7.4	162.4
phoE	HLA-DRB1*15:01	32	46	15	LDVYGKIKAMHYFSD	Consensus	7.4	105.3
phoE	HLA-DRB1*15:01	301	315	15	LVNYIDVGLTYYFNK	Consensus	7.4	103.9
phoE	HLA-DQA1*03:01/DQB1*03:02	11	25	15	MGFVASTATQAAEVY	Consensus	7.4	696.9
phoE	HLA-DRB1*07:01	155	169	15	NTDFFGLVDGLDLTL	Consensus	7.4	34.4
phoE	HLA-DPA1*01:03/DPB1*02:01	92	106	15	QKTRLAFAGVKLKNY	Consensus	7.4	138
phoE	HLA-DQA1*05:01/DQB1*02:01	265	279	15	QNFEAVAQYQFDFGL	Consensus	7.4	120.7
phoE	HLA-DRB1*13:02	19	33	15	TQAAEVYNKNANKLD	Consensus	7.4	65.7
phoE	HLA-DRB1*13:02	233	247	15	GLKYDANNIYLATMY	Consensus	7.5	9.8
phoE	HLA-DPA1*02:01/DPB1*01:01	315	329	15	KNMNAFVDYKINQLK	Consensus	7.5	268
phoE	HLA-DRB3*01:01	32	46	15	LDVYGKIKAMHYFSD	Consensus	7.5	246
phoE	HLA-DQA1*05:01/DQB1*02:01	114	128	15	NLGALYDVEAWTDMF	Consensus	7.5	128.3
phoE	HLA-DRB1*07:01	156	170	15	TDFFGLVDGLDLTLQ	Consensus	7.5	37.6
phoE	HLA-DRB1*15:01	307	321	15	VGLTYYFNKNMNAFV	Consensus	7.5	103.3
phoE	HLA-DRB1*12:01	301	315	15	LVNYIDVGLTYYFNK	Consensus	7.55	269
phoE	HLA-DRB1*07:01	157	171	15	DFFGLVDGLDLTLQY	Consensus	7.6	40.6
phoE	HLA-DQA1*01:01/DQB1*05:01	300	314	15	DLVNYIDVGLTYYFN	Consensus	7.6	136.6
phoE	HLA-DQA1*01:01/DQB1*05:01	110	124	15	DYGRNLGALYDVEAW	Consensus	7.6	192.3
phoE	HLA-DRB1*07:01	277	291	15	FGLRPSLGYVLSKGK	Consensus	7.6	16.7
phoE	HLA-DRB1*09:01	13	27	15	FVASTATQAAEVYNK	Consensus	7.6	78.1
phoE	HLA-DQA1*05:01/DQB1*02:01	263	277	15	KAQNFEAVAQYQFDF	Consensus	7.6	141.1
phoE	HLA-DQA1*05:01/DQB1*03:01	255	269	15	PISGGFANKAQNFEA	Consensus	7.6	90.3
phoE	HLA-DPA1*02:01/DPB1*05:01	91	105	15	SQKTRLAFAGVKLKN	Consensus	7.6	261.1
phoE	HLA-DRB1*07:01	308	322	15	GLTYYFNKNMNAFVD	Consensus	7.7	24.1
phoE	HLA-DRB1*07:01	309	323	15	LTYYFNKNMNAFVDY	Consensus	7.7	25.4
phoE	HLA-DRB1*07:01	239	253	15	NNIYLATMYSETRKM	Consensus	7.7	65.5
phoE	HLA-DQA1*01:01/DQB1*05:01	154	168	15	RNTDFFGLVDGLDLT	Consensus	7.7	179.5
phoE	HLA-DRB1*07:01	310	324	15	TYYFNKNMNAFVDYK	Consensus	7.7	31.2
phoE	HLA-DRB1*07:01	307	321	15	VGLTYYFNKNMNAFV	Consensus	7.7	24.2
phoE	HLA-DRB1*07:01	312	326	15	YFNKNMNAFVDYKIN	Consensus	7.7	32.1
phoE	HLA-DRB1*07:01	311	325	15	YYFNKNMNAFVDYKI	Consensus	7.7	21.8
phoE	HLA-DRB1*07:01	276	290	15	DFGLRPSLGYVLSKG	Consensus	7.8	17.5
phoE	HLA-DRB1*11:01	33	47	15	DVYGKIKAMHYFSDY	Consensus	7.8	61.5
phoE	HLA-DPA1*01:03/DPB1*02:01	267	281	15	FEAVAQYQFDFGLRP	Consensus	7.8	128.6
phoE	HLA-DQA1*03:01/DQB1*03:02	197	211	15	GGSDFAVSAAYTSSD	Consensus	7.8	489.9
phoE	HLA-DRB1*15:01	6	20	15	LALMMMGFVASTATQ	Consensus	7.8	238.6
phoE	HLA-DQA1*05:01/DQB1*03:01	4	18	15	STLALMMMGFVASTA	Consensus	7.8	96.4
phoE	HLA-DRB1*15:01	4	18	15	STLALMMMGFVASTA	Consensus	7.8	287.2
phoE	HLA-DRB1*15:01	5	19	15	TLALMMMGFVASTAT	Consensus	7.8	265.5
phoE	HLA-DPA1*02:01/DPB1*05:01	153	167	15	YRNTDFFGLVDGLDL	Consensus	7.8	2422
phoE	HLA-DQA1*01:02/DQB1*06:02	237	251	15	DANNIYLATMYSETR	Consensus	7.9	71.4
phoE	HLA-DRB1*03:01	228	242	15	EAWATGLKYDANNIY	Consensus	7.9	525.3
phoE	HLA-DRB1*03:01	233	247	15	GLKYDANNIYLATMY	Consensus	7.9	130.1
phoE	HLA-DPA1*02:01/DPB1*05:01	1	15	15	MKKSTLALMMMGFVA	Consensus	7.9	251.6
phoE	HLA-DPA1*01:03/DPB1*02:01	153	167	15	YRNTDFFGLVDGLDL	Consensus	7.9	176.8
phoE	HLA-DQA1*01:02/DQB1*06:02	238	252	15	ANNIYLATMYSETRK	Consensus	8	97.3
phoE	HLA-DRB1*01:01	197	211	15	GGSDFAVSAAYTSSD	Consensus	8.1	24.1
phoE	HLA-DRB1*15:01	278	292	15	GLRPSLGYVLSKGKD	Consensus	8.1	102
phoE	HLA-DRB1*09:01	279	293	15	LRPSLGYVLSKGKDI	Consensus	8.1	18.6
phoE	HLA-DQA1*04:01/DQB1*04:02	238	252	15	ANNIYLATMYSETRK	Consensus	8.2	636.3
phoE	HLA-DRB4*01:01	2	16	15	KKSTLALMMMGFVAS	Consensus	8.2	134.8
phoE	HLA-DRB1*15:01	279	293	15	LRPSLGYVLSKGKDI	Consensus	8.2	224.2
phoE	HLA-DRB1*07:01	240	254	15	NIYLATMYSETRKMT	Consensus	8.2	69.5
phoE	HLA-DPA1*02:01/DPB1*01:01	316	330	15	NMNAFVDYKINQLKS	Consensus	8.2	285.8
phoE	HLA-DQA1*01:01/DQB1*05:01	152	166	15	TYRNTDFFGLVDGLD	Consensus	8.2	420.5
phoE	HLA-DRB1*01:01	307	321	15	VGLTYYFNKNMNAFV	Consensus	8.2	10.6
phoE	HLA-DRB1*15:01	273	287	15	YQFDFGLRPSLGYVL	Consensus	8.2	116.9
phoE	HLA-DRB1*04:05	238	252	15	ANNIYLATMYSETRK	Consensus	8.3	95.6
phoE	HLA-DQA1*01:02/DQB1*06:02	239	253	15	NNIYLATMYSETRKM	Consensus	8.3	143
phoE	HLA-DRB1*04:05	239	253	15	NNIYLATMYSETRKM	Consensus	8.3	105.7
phoE	HLA-DRB1*15:01	7	21	15	ALMMMGFVASTATQA	Consensus	8.4	263.1
phoE	HLA-DRB1*04:05	237	251	15	DANNIYLATMYSETR	Consensus	8.4	115.5
phoE	HLA-DRB1*01:01	308	322	15	GLTYYFNKNMNAFVD	Consensus	8.4	7.4
phoE	HLA-DQA1*05:01/DQB1*03:01	219	233	15	LARGQGSKAEAWATG	Consensus	8.4	86.1
phoE	HLA-DPA1*02:01/DPB1*01:01	317	331	15	MNAFVDYKINQLKSD	Consensus	8.4	291.2
phoE	HLA-DPA1*02:01/DPB1*01:01	314	328	15	NKNMNAFVDYKINQL	Consensus	8.4	293
phoE	HLA-DRB1*01:01	92	106	15	QKTRLAFAGVKLKNY	Consensus	8.4	21.1
phoE	HLA-DRB1*07:01	154	168	15	RNTDFFGLVDGLDLT	Consensus	8.4	46.3
phoE	HLA-DRB1*01:01	91	105	15	SQKTRLAFAGVKLKN	Consensus	8.4	24.2
phoE	HLA-DRB1*01:01	7	21	15	ALMMMGFVASTATQA	Consensus	8.5	25.2
phoE	HLA-DQA1*03:01/DQB1*03:02	261	275	15	ANKAQNFEAVAQYQF	Consensus	8.5	344.9
phoE	HLA-DRB1*11:01	29	43	15	ANKLDVYGKIKAMHY	Consensus	8.5	94.4
phoE	HLA-DRB3*01:01	33	47	15	DVYGKIKAMHYFSDY	Consensus	8.5	295.3
phoE	HLA-DPA1*03:01/DPB1*04:02	149	163	15	GLATYRNTDFFGLVD	Consensus	8.5	177.9
phoE	HLA-DRB1*01:01	2	16	15	KKSTLALMMMGFVAS	Consensus	8.5	286
phoE	HLA-DRB1*01:01	3	17	15	KSTLALMMMGFVAST	Consensus	8.5	254.7
phoE	HLA-DRB1*01:01	6	20	15	LALMMMGFVASTATQ	Consensus	8.5	104.5
phoE	HLA-DPA1*02:01/DPB1*05:01	92	106	15	QKTRLAFAGVKLKNY	Consensus	8.5	121.1
phoE	HLA-DQA1*01:02/DQB1*06:02	88	102	15	SDSSQKTRLAFAGVK	Consensus	8.5	238.3
phoE	HLA-DRB1*01:01	4	18	15	STLALMMMGFVASTA	Consensus	8.5	166.5
phoE	HLA-DRB1*01:01	5	19	15	TLALMMMGFVASTAT	Consensus	8.5	131.1
phoE	HLA-DRB1*07:01	153	167	15	YRNTDFFGLVDGLDL	Consensus	8.5	42.9
phoE	HLA-DRB1*13:02	18	32	15	ATQAAEVYNKNANKL	Consensus	8.6	80.5
phoE	HLA-DQA1*05:01/DQB1*03:01	13	27	15	FVASTATQAAEVYNK	Consensus	8.6	59.6
phoE	HLA-DRB3*01:01	283	297	15	LGYVLSKGKDIEGVG	Consensus	8.6	303
phoE	HLA-DQA1*04:01/DQB1*04:02	260	274	15	FANKAQNFEAVAQYQ	Consensus	8.7	623.4
phoE	HLA-DRB1*04:01	128	142	15	FPEFGGDSSAQTDNF	Consensus	8.7	199.8
phoE	HLA-DRB1*01:01	309	323	15	LTYYFNKNMNAFVDY	Consensus	8.7	6.1
phoE	HLA-DRB1*01:01	141	155	15	NFMTKRASGLATYRN	Consensus	8.7	25.3
phoE	HLA-DRB1*04:01	239	253	15	NNIYLATMYSETRKM	Consensus	8.7	200.4
phoE	HLA-DRB1*11:01	281	295	15	PSLGYVLSKGKDIEG	Consensus	8.7	97.2
phoE	HLA-DRB1*11:01	282	296	15	SLGYVLSKGKDIEGV	Consensus	8.7	97.9
phoE	HLA-DQA1*01:02/DQB1*06:02	87	101	15	ESDSSQKTRLAFAGV	Consensus	8.8	246.2
phoE	HLA-DQA1*01:01/DQB1*05:01	267	281	15	FEAVAQYQFDFGLRP	Consensus	8.8	475.1
phoE	HLA-DRB1*01:01	93	107	15	KTRLAFAGVKLKNYG	Consensus	8.8	25.8
phoE	HLA-DQA1*01:01/DQB1*05:01	155	169	15	NTDFFGLVDGLDLTL	Consensus	8.8	111.4
phoE	HLA-DRB3*01:01	34	48	15	VYGKIKAMHYFSDYD	Consensus	8.8	310.2
phoE	HLA-DRB1*11:01	137	151	15	AQTDNFMTKRASGLA	Consensus	8.9	66.1
phoE	HLA-DQA1*05:01/DQB1*03:01	220	234	15	ARGQGSKAEAWATGL	Consensus	8.9	112
phoE	HLA-DRB1*04:01	305	319	15	IDVGLTYYFNKNMNA	Consensus	8.9	256.2
phoE	HLA-DPA1*02:01/DPB1*05:01	93	107	15	KTRLAFAGVKLKNYG	Consensus	8.9	140.5
phoE	HLA-DRB1*11:01	138	152	15	QTDNFMTKRASGLAT	Consensus	8.9	55.5
phoE	HLA-DRB1*09:01	280	294	15	RPSLGYVLSKGKDIE	Consensus	8.9	19.4
phoE	HLA-DRB1*09:01	282	296	15	SLGYVLSKGKDIEGV	Consensus	8.9	17.2
phoE	HLA-DQA1*01:01/DQB1*05:01	156	170	15	TDFFGLVDGLDLTLQ	Consensus	8.9	109.2
phoE	HLA-DRB1*15:01	33	47	15	DVYGKIKAMHYFSDY	Consensus	9	129.1
phoE	HLA-DQA1*03:01/DQB1*03:02	12	26	15	GFVASTATQAAEVYN	Consensus	9	814.5
phoE	HLA-DRB1*01:01	12	26	15	GFVASTATQAAEVYN	Consensus	9	10.1
phoE	HLA-DPA1*02:01/DPB1*05:01	2	16	15	KKSTLALMMMGFVAS	Consensus	9	674.5
phoE	HLA-DRB1*13:02	234	248	15	LKYDANNIYLATMYS	Consensus	9	34.9
phoE	HLA-DRB1*09:01	281	295	15	PSLGYVLSKGKDIEG	Consensus	9	18
phoE	HLA-DQA1*01:01/DQB1*05:01	151	165	15	ATYRNTDFFGLVDGL	Consensus	9.1	802.7
phoE	HLA-DQA1*03:01/DQB1*03:02	260	274	15	FANKAQNFEAVAQYQ	Consensus	9.1	585.2
phoE	HLA-DRB3*01:01	128	142	15	FPEFGGDSSAQTDNF	Consensus	9.1	321.9
phoE	HLA-DPA1*03:01/DPB1*04:02	150	164	15	LATYRNTDFFGLVDG	Consensus	9.1	192.5
phoE	HLA-DQA1*05:01/DQB1*02:01	11	25	15	MGFVASTATQAAEVY	Consensus	9.1	154
phoE	HLA-DRB1*03:01	330	344	15	SDNKLGINDDDIVAL	Consensus	9.1	153
phoE	HLA-DRB1*15:01	237	251	15	DANNIYLATMYSETR	Consensus	9.2	104.2
phoE	HLA-DQA1*01:01/DQB1*05:01	268	282	15	EAVAQYQFDFGLRPS	Consensus	9.2	527
phoE	HLA-DRB1*09:01	283	297	15	LGYVLSKGKDIEGVG	Consensus	9.2	20.7
phoE	HLA-DRB1*04:05	10	24	15	MMGFVASTATQAAEV	Consensus	9.2	48.1
phoE	HLA-DQA1*01:02/DQB1*06:02	4	18	15	STLALMMMGFVASTA	Consensus	9.2	258.2
phoE	HLA-DPA1*02:01/DPB1*01:01	238	252	15	ANNIYLATMYSETRK	Consensus	9.3	309.4
phoE	HLA-DRB1*09:01	276	290	15	DFGLRPSLGYVLSKG	Consensus	9.3	38.7
phoE	HLA-DRB1*09:01	277	291	15	FGLRPSLGYVLSKGK	Consensus	9.3	45.2
phoE	HLA-DRB1*15:01	308	322	15	GLTYYFNKNMNAFVD	Consensus	9.3	106.3
phoE	HLA-DRB1*15:01	305	319	15	IDVGLTYYFNKNMNA	Consensus	9.3	124.5
phoE	HLA-DQA1*05:01/DQB1*03:01	256	270	15	ISGGFANKAQNFEAV	Consensus	9.3	114.6
phoE	HLA-DRB1*03:01	333	347	15	KLGINDDDIVALGMT	Consensus	9.3	56.3
phoE	HLA-DQA1*03:01/DQB1*03:02	235	249	15	KYDANNIYLATMYSE	Consensus	9.3	194.2
phoE	HLA-DRB1*04:05	9	23	15	MMMGFVASTATQAAE	Consensus	9.3	47.4
phoE	HLA-DRB1*03:01	332	346	15	NKLGINDDDIVALGM	Consensus	9.3	63.7
phoE	HLA-DRB1*15:01	303	317	15	NYIDVGLTYYFNKNM	Consensus	9.3	111.8
phoE	HLA-DRB1*04:05	152	166	15	TYRNTDFFGLVDGLD	Consensus	9.3	178.1
phoE	HLA-DRB1*15:01	304	318	15	YIDVGLTYYFNKNMN	Consensus	9.3	109.7
phoE	HLA-DPA1*03:01/DPB1*04:02	151	165	15	ATYRNTDFFGLVDGL	Consensus	9.4	199.7
phoE	HLA-DRB1*07:01	195	209	15	DFGGSDFAVSAAYTS	Consensus	9.4	25.5
phoE	HLA-DRB1*07:01	196	210	15	FGGSDFAVSAAYTSS	Consensus	9.4	23.6
phoE	HLA-DRB1*08:02	307	321	15	VGLTYYFNKNMNAFV	Consensus	9.4	303.6
phoE	HLA-DRB1*03:01	331	345	15	DNKLGINDDDIVALG	Consensus	9.5	94.9
phoE	HLA-DRB1*07:01	197	211	15	GGSDFAVSAAYTSSD	Consensus	9.5	26.9
phoE	HLA-DQA1*01:02/DQB1*06:02	233	247	15	GLKYDANNIYLATMY	Consensus	9.5	79.2
phoE	HLA-DRB1*07:01	198	212	15	GSDFAVSAAYTSSDR	Consensus	9.5	30.1
phoE	HLA-DRB1*15:01	8	22	15	LMMMGFVASTATQAA	Consensus	9.5	305.5
phoE	HLA-DRB1*11:01	280	294	15	RPSLGYVLSKGKDIE	Consensus	9.5	108.8
phoE	HLA-DRB1*07:01	199	213	15	SDFAVSAAYTSSDRT	Consensus	9.5	29.9
phoE	HLA-DRB1*04:01	238	252	15	ANNIYLATMYSETRK	Consensus	9.6	219.9
phoE	HLA-DRB1*08:02	12	26	15	GFVASTATQAAEVYN	Consensus	9.6	88.3
phoE	HLA-DQA1*01:01/DQB1*05:01	150	164	15	LATYRNTDFFGLVDG	Consensus	9.6	1242.1
phoE	HLA-DRB4*01:01	1	15	15	MKKSTLALMMMGFVA	Consensus	9.6	157.6
phoE	HLA-DPA1*03:01/DPB1*04:02	317	331	15	MNAFVDYKINQLKSD	Consensus	9.6	289.7
phoE	HLA-DQA1*04:01/DQB1*04:02	265	279	15	QNFEAVAQYQFDFGL	Consensus	9.6	313.8
phoE	HLA-DQA1*01:02/DQB1*06:02	232	246	15	TGLKYDANNIYLATM	Consensus	9.6	128.9
phoE	HLA-DRB1*12:01	302	316	15	VNYIDVGLTYYFNKN	Consensus	9.6	379.4
phoE	HLA-DPA1*01:03/DPB1*02:01	268	282	15	EAVAQYQFDFGLRPS	Consensus	9.7	202.9
phoE	HLA-DRB1*01:01	196	210	15	FGGSDFAVSAAYTSS	Consensus	9.7	28.7
phoE	HLA-DRB1*01:01	13	27	15	FVASTATQAAEVYNK	Consensus	9.7	28.7
phoE	HLA-DRB1*03:01	334	348	15	LGINDDDIVALGMTY	Consensus	9.7	85.7
phoE	HLA-DRB1*01:01	1	15	15	MKKSTLALMMMGFVA	Consensus	9.7	363.5
phoE	HLA-DQA1*01:01/DQB1*05:01	266	280	15	NFEAVAQYQFDFGLR	Consensus	9.7	558
phoE	HLA-DQA1*05:01/DQB1*03:01	217	231	15	NLLARGQGSKAEAWA	Consensus	9.7	153.7
phoE	HLA-DQA1*04:01/DQB1*04:02	239	253	15	NNIYLATMYSETRKM	Consensus	9.7	754.4
phoE	HLA-DPA1*01:03/DPB1*02:01	265	279	15	QNFEAVAQYQFDFGL	Consensus	9.7	228.9
phoE	HLA-DRB1*07:01	241	255	15	IYLATMYSETRKMTP	Consensus	9.8	86
phoE	HLA-DRB1*04:01	127	141	15	MFPEFGGDSSAQTDN	Consensus	9.8	225.1
phoE	HLA-DPA1*03:01/DPB1*04:02	318	332	15	NAFVDYKINQLKSDN	Consensus	9.8	334.1
phoE	HLA-DRB5*01:01	141	155	15	NFMTKRASGLATYRN	Consensus	9.8	10
phoE	HLA-DQA1*05:01/DQB1*03:01	216	230	15	QNLLARGQGSKAEAW	Consensus	9.9	157
phoE	HLA-DRB1*11:01	136	150	15	SAQTDNFMTKRASGL	Consensus	9.9	114.5
phoE	HLA-DRB1*13:02	282	296	15	SLGYVLSKGKDIEGV	Consensus	9.9	97.9
phoE	HLA-DRB5*01:01	142	156	15	FMTKRASGLATYRNT	Consensus	10	16.3
phoE	HLA-DRB4*01:01	3	17	15	KSTLALMMMGFVAST	Consensus	10	164.7
phoE	HLA-DPA1*02:01/DPB1*01:01	318	332	15	NAFVDYKINQLKSDN	Consensus	10	460.4
phoE	HLA-DPA1*03:01/DPB1*04:02	316	330	15	NMNAFVDYKINQLKS	Consensus	10	290.6
phoE	HLA-DRB1*03:01	327	341	15	QLKSDNKLGINDDDI	Consensus	10	299.9
phoE	HLA-DQA1*05:01/DQB1*03:01	190	204	15	TSLSYDFGGSDFAVS	Consensus	10	159.3
phoE	HLA-DRB1*12:01	34	48	15	VYGKIKAMHYFSDYD	Consensus	10.72	38.5
phoE	HLA-DRB1*12:01	273	287	15	YQFDFGLRPSLGYVL	Consensus	10.85	312.3
phoE	HLA-DPA1*02:01/DPB1*05:01	97	111	15	AFAGVKLKNYGSFDY	Consensus	11	789.1
phoE	HLA-DQA1*01:01/DQB1*05:01	40	54	15	AMHYFSDYDSKDGDQ	Consensus	11	294.5
phoE	HLA-DRB1*04:05	200	214	15	DFAVSAAYTSSDRTN	Consensus	11	142.5
phoE	HLA-DQA1*01:01/DQB1*05:01	157	171	15	DFFGLVDGLDLTLQY	Consensus	11	134.2
phoE	HLA-DRB3*01:01	126	140	15	DMFPEFGGDSSAQTD	Consensus	11	376.2
phoE	HLA-DRB1*09:01	215	229	15	DQNLLARGQGSKAEA	Consensus	11	78.1
phoE	HLA-DRB1*11:01	53	67	15	DQTYVRFGIKGETQI	Consensus	11	81
phoE	HLA-DRB1*15:01	306	320	15	DVGLTYYFNKNMNAF	Consensus	11	194.2
phoE	HLA-DQA1*05:01/DQB1*02:01	299	313	15	EDLVNYIDVGLTYYF	Consensus	11	513.3
phoE	HLA-DQA1*01:01/DQB1*05:01	294	308	15	EGVGSEDLVNYIDVG	Consensus	11	618.2
phoE	HLA-DRB1*04:05	201	215	15	FAVSAAYTSSDRTND	Consensus	11	157.8
phoE	HLA-DRB5*01:01	275	289	15	FDFGLRPSLGYVLSK	Consensus	11	150.7
phoE	HLA-DQA1*01:01/DQB1*05:01	109	123	15	FDYGRNLGALYDVEA	Consensus	11	519.1
phoE	HLA-DQA1*05:01/DQB1*02:01	109	123	15	FDYGRNLGALYDVEA	Consensus	11	396.5
phoE	HLA-DQA1*05:01/DQB1*02:01	267	281	15	FEAVAQYQFDFGLRP	Consensus	11	250.4
phoE	HLA-DQA1*05:01/DQB1*02:01	158	172	15	FFGLVDGLDLTLQYQ	Consensus	11	250.8
phoE	HLA-DRB1*13:02	313	327	15	FNKNMNAFVDYKINQ	Consensus	11	112.2
phoE	HLA-DQA1*03:01/DQB1*03:02	13	27	15	FVASTATQAAEVYNK	Consensus	11	914.2
phoE	HLA-DQA1*05:01/DQB1*02:01	13	27	15	FVASTATQAAEVYNK	Consensus	11	343.1
phoE	HLA-DRB1*11:01	52	66	15	GDQTYVRFGIKGETQ	Consensus	11	100.2
phoE	HLA-DQA1*05:01/DQB1*02:01	12	26	15	GFVASTATQAAEVYN	Consensus	11	195.8
phoE	HLA-DRB1*15:01	36	50	15	GKIKAMHYFSDYDSK	Consensus	11	164.9
phoE	HLA-DRB1*08:02	308	322	15	GLTYYFNKNMNAFVD	Consensus	11	327.9
phoE	HLA-DRB1*04:05	198	212	15	GSDFAVSAAYTSSDR	Consensus	11	125.5
phoE	HLA-DQA1*04:01/DQB1*04:02	336	350	15	INDDDIVALGMTYQF	Consensus	11	809.2
phoE	HLA-DPA1*03:01/DPB1*04:02	93	107	15	KTRLAFAGVKLKNYG	Consensus	11	103.5
phoE	HLA-DRB1*11:01	283	297	15	LGYVLSKGKDIEGVG	Consensus	11	129.2
phoE	HLA-DRB1*03:01	328	342	15	LKSDNKLGINDDDIV	Consensus	11	2312.6
phoE	HLA-DRB1*03:01	234	248	15	LKYDANNIYLATMYS	Consensus	11	592.6
phoE	HLA-DRB1*01:01	279	293	15	LRPSLGYVLSKGKDI	Consensus	11	21.3
phoE	HLA-DRB1*11:01	279	293	15	LRPSLGYVLSKGKDI	Consensus	11	130.8
phoE	HLA-DRB1*13:02	279	293	15	LRPSLGYVLSKGKDI	Consensus	11	102.1
phoE	HLA-DQA1*04:01/DQB1*04:02	118	132	15	LYDVEAWTDMFPEFG	Consensus	11	152.9
phoE	HLA-DRB3*01:01	127	141	15	MFPEFGGDSSAQTDN	Consensus	11	379.6
phoE	HLA-DRB1*04:05	11	25	15	MGFVASTATQAAEVY	Consensus	11	53.8
phoE	HLA-DRB1*09:01	1	15	15	MKKSTLALMMMGFVA	Consensus	11	109.6
phoE	HLA-DQA1*03:01/DQB1*03:02	10	24	15	MMGFVASTATQAAEV	Consensus	11	954.7
phoE	HLA-DRB1*09:01	214	228	15	NDQNLLARGQGSKAE	Consensus	11	107
phoE	HLA-DQA1*05:01/DQB1*02:01	266	280	15	NFEAVAQYQFDFGLR	Consensus	11	170.6
phoE	HLA-DRB1*04:01	240	254	15	NIYLATMYSETRKMT	Consensus	11	250.2
phoE	HLA-DRB1*04:05	240	254	15	NIYLATMYSETRKMT	Consensus	11	145
phoE	HLA-DRB1*09:01	217	231	15	NLLARGQGSKAEAWA	Consensus	11	89.1
phoE	HLA-DPA1*02:01/DPB1*01:01	239	253	15	NNIYLATMYSETRKM	Consensus	11	351.4
phoE	HLA-DRB1*04:01	129	143	15	PEFGGDSSAQTDNFM	Consensus	11	251.4
phoE	HLA-DRB5*01:01	274	288	15	QFDFGLRPSLGYVLS	Consensus	11	210.5
phoE	HLA-DPA1*03:01/DPB1*04:02	92	106	15	QKTRLAFAGVKLKNY	Consensus	11	96.5
phoE	HLA-DQA1*01:01/DQB1*05:01	265	279	15	QNFEAVAQYQFDFGL	Consensus	11	558
phoE	HLA-DRB1*09:01	216	230	15	QNLLARGQGSKAEAW	Consensus	11	75.6
phoE	HLA-DRB1*01:01	138	152	15	QTDNFMTKRASGLAT	Consensus	11	30
phoE	HLA-DRB1*11:01	54	68	15	QTYVRFGIKGETQIN	Consensus	11	65.7
phoE	HLA-DQA1*04:01/DQB1*04:02	199	213	15	SDFAVSAAYTSSDRT	Consensus	11	901.9
phoE	HLA-DRB1*04:05	199	213	15	SDFAVSAAYTSSDRT	Consensus	11	118.1
phoE	HLA-DQA1*05:01/DQB1*02:01	298	312	15	SEDLVNYIDVGLTYY	Consensus	11	444.2
phoE	HLA-DRB1*15:01	298	312	15	SEDLVNYIDVGLTYY	Consensus	11	157
phoE	HLA-DPA1*03:01/DPB1*04:02	148	162	15	SGLATYRNTDFFGLV	Consensus	11	235.8
phoE	HLA-DQA1*01:02/DQB1*06:02	86	100	15	TESDSSQKTRLAFAG	Consensus	11	281.5
phoE	HLA-DPA1*02:01/DPB1*05:01	94	108	15	TRLAFAGVKLKNYGS	Consensus	11	149.8
phoE	HLA-DPA1*03:01/DPB1*04:02	94	108	15	TRLAFAGVKLKNYGS	Consensus	11	105.6
phoE	HLA-DRB1*11:01	55	69	15	TYVRFGIKGETQIND	Consensus	11	76.9
phoE	HLA-DRB1*01:01	310	324	15	TYYFNKNMNAFVDYK	Consensus	11	5.7
phoE	HLA-DQA1*01:01/DQB1*05:01	270	284	15	VAQYQFDFGLRPSLG	Consensus	11	645.2
phoE	HLA-DRB1*13:02	323	337	15	YKINQLKSDNKLGIN	Consensus	11	111.9
phoE	HLA-DRB3*01:01	273	287	15	YQFDFGLRPSLGYVL	Consensus	11	421.8
phoE	HLA-DRB5*01:01	273	287	15	YQFDFGLRPSLGYVL	Consensus	11	308.4
phoE	HLA-DPA1*02:01/DPB1*01:01	153	167	15	YRNTDFFGLVDGLDL	Consensus	11	366.7
phoE	HLA-DRB1*07:01	285	299	15	YVLSKGKDIEGVGSE	Consensus	11	91.4
phoE	HLA-DRB1*01:01	311	325	15	YYFNKNMNAFVDYKI	Consensus	11	8.8
phoE	HLA-DRB1*11:01	311	325	15	YYFNKNMNAFVDYKI	Consensus	11	133.4
phoE	HLA-DQA1*01:02/DQB1*06:02	7	21	15	ALMMMGFVASTATQA	Consensus	12	282.4
phoE	HLA-DQA1*05:01/DQB1*02:01	7	21	15	ALMMMGFVASTATQA	Consensus	12	412.1
phoE	HLA-DRB3*01:01	264	278	15	AQNFEAVAQYQFDFG	Consensus	12	234.2
phoE	HLA-DRB3*01:01	331	345	15	DNKLGINDDDIVALG	Consensus	12	939.6
phoE	HLA-DQA1*01:02/DQB1*06:02	89	103	15	DSSQKTRLAFAGVKL	Consensus	12	319.7
phoE	HLA-DQA1*05:01/DQB1*02:01	120	134	15	DVEAWTDMFPEFGGD	Consensus	12	66.9
phoE	HLA-DRB1*11:01	306	320	15	DVGLTYYFNKNMNAF	Consensus	12	145.7
phoE	HLA-DRB1*13:02	306	320	15	DVGLTYYFNKNMNAF	Consensus	12	71.4
phoE	HLA-DRB3*01:01	306	320	15	DVGLTYYFNKNMNAF	Consensus	12	154.9
phoE	HLA-DRB1*09:01	33	47	15	DVYGKIKAMHYFSDY	Consensus	12	117.4
phoE	HLA-DRB4*01:01	33	47	15	DVYGKIKAMHYFSDY	Consensus	12	187.3
phoE	HLA-DRB1*13:02	322	336	15	DYKINQLKSDNKLGI	Consensus	12	126.3
phoE	HLA-DRB1*13:02	23	37	15	EVYNKNANKLDVYGK	Consensus	12	126.6
phoE	HLA-DQA1*05:01/DQB1*03:01	277	291	15	FGLRPSLGYVLSKGK	Consensus	12	200.2
phoE	HLA-DRB1*04:01	13	27	15	FVASTATQAAEVYNK	Consensus	12	256.7
phoE	HLA-DRB3*01:01	149	163	15	GLATYRNTDFFGLVD	Consensus	12	463.4
phoE	HLA-DRB4*01:01	164	178	15	GLDLTLQYQGKNEGR	Consensus	12	172.1
phoE	HLA-DQA1*05:01/DQB1*03:01	222	236	15	GQGSKAEAWATGLKY	Consensus	12	106.5
phoE	HLA-DRB1*11:01	305	319	15	IDVGLTYYFNKNMNA	Consensus	12	374.4
phoE	HLA-DRB3*01:01	263	277	15	KAQNFEAVAQYQFDF	Consensus	12	174.7
phoE	HLA-DRB1*13:02	324	338	15	KINQLKSDNKLGIND	Consensus	12	119.6
phoE	HLA-DRB1*09:01	31	45	15	KLDVYGKIKAMHYFS	Consensus	12	118.4
phoE	HLA-DRB3*01:01	333	347	15	KLGINDDDIVALGMT	Consensus	12	836.7
phoE	HLA-DPA1*03:01/DPB1*04:02	315	329	15	KNMNAFVDYKINQLK	Consensus	12	355.7
phoE	HLA-DRB1*09:01	32	46	15	LDVYGKIKAMHYFSD	Consensus	12	121.1
phoE	HLA-DRB3*01:01	334	348	15	LGINDDDIVALGMTY	Consensus	12	1214.3
phoE	HLA-DRB1*13:02	283	297	15	LGYVLSKGKDIEGVG	Consensus	12	127.2
phoE	HLA-DQA1*05:01/DQB1*02:01	8	22	15	LMMMGFVASTATQAA	Consensus	12	432.9
phoE	HLA-DRB1*15:01	309	323	15	LTYYFNKNMNAFVDY	Consensus	12	173.7
phoE	HLA-DQA1*05:01/DQB1*02:01	10	24	15	MMGFVASTATQAAEV	Consensus	12	395.9
phoE	HLA-DPA1*01:03/DPB1*02:01	266	280	15	NFEAVAQYQFDFGLR	Consensus	12	151.5
phoE	HLA-DQA1*04:01/DQB1*04:02	240	254	15	NIYLATMYSETRKMT	Consensus	12	1131.8
phoE	HLA-DRB3*01:01	262	276	15	NKAQNFEAVAQYQFD	Consensus	12	263.2
phoE	HLA-DRB3*01:01	332	346	15	NKLGINDDDIVALGM	Consensus	12	768.1
phoE	HLA-DPA1*03:01/DPB1*04:02	314	328	15	NKNMNAFVDYKINQL	Consensus	12	581.7
phoE	HLA-DRB3*01:01	129	143	15	PEFGGDSSAQTDNFM	Consensus	12	438.3
phoE	HLA-DRB1*01:01	281	295	15	PSLGYVLSKGKDIEG	Consensus	12	9.6
phoE	HLA-DRB1*13:02	281	295	15	PSLGYVLSKGKDIEG	Consensus	12	127.5
phoE	HLA-DRB1*12:01	274	288	15	QFDFGLRPSLGYVLS	Consensus	12	329.3
phoE	HLA-DRB1*07:01	92	106	15	QKTRLAFAGVKLKNY	Consensus	12	106.6
phoE	HLA-DQA1*05:01/DQB1*03:01	221	235	15	RGQGSKAEAWATGLK	Consensus	12	123.5
phoE	HLA-DPA1*02:01/DPB1*05:01	95	109	15	RLAFAGVKLKNYGSF	Consensus	12	177.2
phoE	HLA-DRB1*01:01	280	294	15	RPSLGYVLSKGKDIE	Consensus	12	13.7
phoE	HLA-DRB1*13:02	280	294	15	RPSLGYVLSKGKDIE	Consensus	12	128.2
phoE	HLA-DRB3*01:01	330	344	15	SDNKLGINDDDIVAL	Consensus	12	913.8
phoE	HLA-DRB1*01:01	282	296	15	SLGYVLSKGKDIEGV	Consensus	12	7.4
phoE	HLA-DRB1*01:01	90	104	15	SSQKTRLAFAGVKLK	Consensus	12	35.3
phoE	HLA-DQA1*01:01/DQB1*05:01	4	18	15	STLALMMMGFVASTA	Consensus	12	341.4
phoE	HLA-DPA1*01:03/DPB1*02:01	190	204	15	TSLSYDFGGSDFAVS	Consensus	12	294.3
phoE	HLA-DPA1*01:03/DPB1*02:01	270	284	15	VAQYQFDFGLRPSLG	Consensus	12	125.2
phoE	HLA-DPA1*02:01/DPB1*05:01	307	321	15	VGLTYYFNKNMNAFV	Consensus	12	859
phoE	HLA-DRB4*01:01	34	48	15	VYGKIKAMHYFSDYD	Consensus	12	190.1
phoE	HLA-DPA1*02:01/DPB1*01:01	236	250	15	YDANNIYLATMYSET	Consensus	12	390.7
phoE	HLA-DQA1*04:01/DQB1*04:02	119	133	15	YDVEAWTDMFPEFGG	Consensus	12	223.1
phoE	HLA-DRB3*01:01	312	326	15	YFNKNMNAFVDYKIN	Consensus	12	468.4
phoE	HLA-DRB1*15:01	35	49	15	YGKIKAMHYFSDYDS	Consensus	12	177.8
phoE	HLA-DRB1*04:01	106	120	15	YGSFDYGRNLGALYD	Consensus	12	284.4
phoE	HLA-DRB1*12:01	275	289	15	FDFGLRPSLGYVLSK	Consensus	12.5	367.9
phoE	HLA-DRB1*07:01	29	43	15	ANKLDVYGKIKAMHY	Consensus	13	86.9
phoE	HLA-DPA1*02:01/DPB1*01:01	264	278	15	AQNFEAVAQYQFDFG	Consensus	13	342.3
phoE	HLA-DRB1*07:01	137	151	15	AQTDNFMTKRASGLA	Consensus	13	117.5
phoE	HLA-DRB1*11:01	244	258	15	ATMYSETRKMTPISG	Consensus	13	55.4
phoE	HLA-DPA1*01:03/DPB1*02:01	269	283	15	AVAQYQFDFGLRPSL	Consensus	13	108.6
phoE	HLA-DPA1*02:01/DPB1*01:01	237	251	15	DANNIYLATMYSETR	Consensus	13	402.7
phoE	HLA-DRB1*04:05	157	171	15	DFFGLVDGLDLTLQY	Consensus	13	63.2
phoE	HLA-DQA1*05:01/DQB1*03:01	276	290	15	DFGLRPSLGYVLSKG	Consensus	13	204.5
phoE	HLA-DRB4*01:01	163	177	15	DGLDLTLQYQGKNEG	Consensus	13	210.3
phoE	HLA-DRB3*01:01	300	314	15	DLVNYIDVGLTYYFN	Consensus	13	127.5
phoE	HLA-DRB1*04:01	126	140	15	DMFPEFGGDSSAQTD	Consensus	13	296.9
phoE	HLA-DRB1*07:01	89	103	15	DSSQKTRLAFAGVKL	Consensus	13	121.3
phoE	HLA-DPA1*02:01/DPB1*05:01	33	47	15	DVYGKIKAMHYFSDY	Consensus	13	919.8
phoE	HLA-DQA1*03:01/DQB1*03:02	122	136	15	EAWTDMFPEFGGDSS	Consensus	13	400.9
phoE	HLA-DRB3*01:01	299	313	15	EDLVNYIDVGLTYYF	Consensus	13	160.1
phoE	HLA-DQA1*01:01/DQB1*05:01	158	172	15	FFGLVDGLDLTLQYQ	Consensus	13	213.7
phoE	HLA-DQA1*01:02/DQB1*06:02	196	210	15	FGGSDFAVSAAYTSS	Consensus	13	320.5
phoE	HLA-DRB1*09:01	313	327	15	FNKNMNAFVDYKINQ	Consensus	13	333.7
phoE	HLA-DRB1*04:05	197	211	15	GGSDFAVSAAYTSSD	Consensus	13	232.4
phoE	HLA-DRB5*01:01	198	212	15	GSDFAVSAAYTSSDR	Consensus	13	103.1
phoE	HLA-DQA1*05:01/DQB1*02:01	297	311	15	GSEDLVNYIDVGLTY	Consensus	13	480.5
phoE	HLA-DRB1*15:01	297	311	15	GSEDLVNYIDVGLTY	Consensus	13	196.5
phoE	HLA-DRB1*04:01	107	121	15	GSFDYGRNLGALYDV	Consensus	13	300.5
phoE	HLA-DRB1*13:02	325	339	15	INQLKSDNKLGINDD	Consensus	13	144.2
phoE	HLA-DQA1*04:01/DQB1*04:02	241	255	15	IYLATMYSETRKMTP	Consensus	13	1785.7
phoE	HLA-DRB1*11:01	241	255	15	IYLATMYSETRKMTP	Consensus	13	112.2
phoE	HLA-DRB3*01:01	39	53	15	KAMHYFSDYDSKDGD	Consensus	13	505
phoE	HLA-DRB3*01:01	37	51	15	KIKAMHYFSDYDSKD	Consensus	13	508.1
phoE	HLA-DRB1*07:01	31	45	15	KLDVYGKIKAMHYFS	Consensus	13	64.6
phoE	HLA-DRB1*08:02	31	45	15	KLDVYGKIKAMHYFS	Consensus	13	406.1
phoE	HLA-DRB1*09:01	3	17	15	KSTLALMMMGFVAST	Consensus	13	138
phoE	HLA-DRB1*15:01	93	107	15	KTRLAFAGVKLKNYG	Consensus	13	56.2
phoE	HLA-DRB1*04:01	6	20	15	LALMMMGFVASTATQ	Consensus	13	397
phoE	HLA-DRB1*08:02	6	20	15	LALMMMGFVASTATQ	Consensus	13	414.5
phoE	HLA-DRB1*11:01	243	257	15	LATMYSETRKMTPIS	Consensus	13	58.4
phoE	HLA-DRB1*04:05	32	46	15	LDVYGKIKAMHYFSD	Consensus	13	360.8
phoE	HLA-DRB1*07:01	32	46	15	LDVYGKIKAMHYFSD	Consensus	13	77.5
phoE	HLA-DRB4*01:01	32	46	15	LDVYGKIKAMHYFSD	Consensus	13	205.6
phoE	HLA-DRB1*01:01	283	297	15	LGYVLSKGKDIEGVG	Consensus	13	8.9
phoE	HLA-DQA1*04:01/DQB1*04:02	8	22	15	LMMMGFVASTATQAA	Consensus	13	932.9
phoE	HLA-DPA1*02:01/DPB1*05:01	309	323	15	LTYYFNKNMNAFVDY	Consensus	13	748.4
phoE	HLA-DRB3*01:01	301	315	15	LVNYIDVGLTYYFNK	Consensus	13	150.3
phoE	HLA-DRB5*01:01	10	24	15	MMGFVASTATQAAEV	Consensus	13	75.3
phoE	HLA-DQA1*05:01/DQB1*02:01	9	23	15	MMMGFVASTATQAAE	Consensus	13	478.2
phoE	HLA-DRB5*01:01	240	254	15	NIYLATMYSETRKMT	Consensus	13	101.7
phoE	HLA-DRB1*07:01	30	44	15	NKLDVYGKIKAMHYF	Consensus	13	59.7
phoE	HLA-DRB1*04:01	105	119	15	NYGSFDYGRNLGALY	Consensus	13	304
phoE	HLA-DRB1*15:01	92	106	15	QKTRLAFAGVKLKNY	Consensus	13	45.9
phoE	HLA-DPA1*02:01/DPB1*01:01	265	279	15	QNFEAVAQYQFDFGL	Consensus	13	327.6
phoE	HLA-DRB3*01:01	265	279	15	QNFEAVAQYQFDFGL	Consensus	13	315.3
phoE	HLA-DPA1*03:01/DPB1*04:02	95	109	15	RLAFAGVKLKNYGSF	Consensus	13	107.3
phoE	HLA-DRB1*15:01	95	109	15	RLAFAGVKLKNYGSF	Consensus	13	149.2
phoE	HLA-DRB1*07:01	136	150	15	SAQTDNFMTKRASGL	Consensus	13	120.5
phoE	HLA-DRB1*04:01	4	18	15	STLALMMMGFVASTA	Consensus	13	575.3
phoE	HLA-DRB1*04:05	4	18	15	STLALMMMGFVASTA	Consensus	13	1032.5
phoE	HLA-DRB1*04:01	5	19	15	TLALMMMGFVASTAT	Consensus	13	465.7
phoE	HLA-DRB1*11:01	94	108	15	TRLAFAGVKLKNYGS	Consensus	13	45.6
phoE	HLA-DPA1*02:01/DPB1*05:01	310	324	15	TYYFNKNMNAFVDYK	Consensus	13	618.6
phoE	HLA-DQA1*04:01/DQB1*04:02	14	28	15	VASTATQAAEVYNKN	Consensus	13	901
phoE	HLA-DQA1*05:01/DQB1*03:01	14	28	15	VASTATQAAEVYNKN	Consensus	13	78.8
phoE	HLA-DQA1*03:01/DQB1*03:02	121	135	15	VEAWTDMFPEFGGDS	Consensus	13	320.6
phoE	HLA-DPA1*02:01/DPB1*05:01	34	48	15	VYGKIKAMHYFSDYD	Consensus	13	959.1
phoE	HLA-DRB1*09:01	34	48	15	VYGKIKAMHYFSDYD	Consensus	13	132.8
phoE	HLA-DRB1*11:01	34	48	15	VYGKIKAMHYFSDYD	Consensus	13	80.4
phoE	HLA-DRB3*01:01	24	38	15	VYNKNANKLDVYGKI	Consensus	13	494.6
phoE	HLA-DPA1*01:03/DPB1*02:01	236	250	15	YDANNIYLATMYSET	Consensus	13	315.1
phoE	HLA-DQA1*03:01/DQB1*03:02	236	250	15	YDANNIYLATMYSET	Consensus	13	171.7
phoE	HLA-DRB1*04:05	312	326	15	YFNKNMNAFVDYKIN	Consensus	13	61.8
phoE	HLA-DRB1*09:01	312	326	15	YFNKNMNAFVDYKIN	Consensus	13	255.4
phoE	HLA-DRB1*04:05	35	49	15	YGKIKAMHYFSDYDS	Consensus	13	235.4
phoE	HLA-DRB5*01:01	35	49	15	YGKIKAMHYFSDYDS	Consensus	13	114.9
phoE	HLA-DRB1*11:01	242	256	15	YLATMYSETRKMTPI	Consensus	13	79
phoE	HLA-DRB1*12:01	303	317	15	NYIDVGLTYYFNKNM	Consensus	13.5	510.4
phoE	HLA-DRB3*01:01	40	54	15	AMHYFSDYDSKDGDQ	Consensus	14	580.9
phoE	HLA-DRB1*15:01	238	252	15	ANNIYLATMYSETRK	Consensus	14	90.3
phoE	HLA-DPA1*01:03/DPB1*02:01	271	285	15	AQYQFDFGLRPSLGY	Consensus	14	139.4
phoE	HLA-DPA1*02:01/DPB1*01:01	147	161	15	ASGLATYRNTDFFGL	Consensus	14	1330.2
phoE	HLA-DQA1*01:02/DQB1*06:02	15	29	15	ASTATQAAEVYNKNA	Consensus	14	228
phoE	HLA-DQA1*04:01/DQB1*04:02	15	29	15	ASTATQAAEVYNKNA	Consensus	14	1474.7
phoE	HLA-DPA1*02:01/DPB1*01:01	151	165	15	ATYRNTDFFGLVDGL	Consensus	14	546
phoE	HLA-DRB3*01:01	151	165	15	ATYRNTDFFGLVDGL	Consensus	14	846.1
phoE	HLA-DPA1*01:03/DPB1*02:01	237	251	15	DANNIYLATMYSETR	Consensus	14	363.1
phoE	HLA-DQA1*03:01/DQB1*03:02	237	251	15	DANNIYLATMYSETR	Consensus	14	236.8
phoE	HLA-DRB1*04:01	237	251	15	DANNIYLATMYSETR	Consensus	14	340.1
phoE	HLA-DQA1*05:01/DQB1*02:01	292	306	15	DIEGVGSEDLVNYID	Consensus	14	102.5
phoE	HLA-DPA1*01:03/DPB1*02:01	300	314	15	DLVNYIDVGLTYYFN	Consensus	14	254.9
phoE	HLA-DQA1*04:01/DQB1*04:02	120	134	15	DVEAWTDMFPEFGGD	Consensus	14	292
phoE	HLA-DQA1*01:01/DQB1*05:01	306	320	15	DVGLTYYFNKNMNAF	Consensus	14	583.5
phoE	HLA-DRB1*04:05	33	47	15	DVYGKIKAMHYFSDY	Consensus	14	346
phoE	HLA-DRB1*07:01	33	47	15	DVYGKIKAMHYFSDY	Consensus	14	95.5
phoE	HLA-DQA1*04:01/DQB1*04:02	110	124	15	DYGRNLGALYDVEAW	Consensus	14	1049.4
phoE	HLA-DQA1*05:01/DQB1*02:01	268	282	15	EAVAQYQFDFGLRPS	Consensus	14	552.8
phoE	HLA-DQA1*01:01/DQB1*05:01	122	136	15	EAWTDMFPEFGGDSS	Consensus	14	2008
phoE	HLA-DPA1*02:01/DPB1*01:01	267	281	15	FEAVAQYQFDFGLRP	Consensus	14	275.4
phoE	HLA-DRB1*11:01	277	291	15	FGLRPSLGYVLSKGK	Consensus	14	181.8
phoE	HLA-DRB1*04:05	313	327	15	FNKNMNAFVDYKINQ	Consensus	14	259.8
phoE	HLA-DQA1*01:02/DQB1*06:02	197	211	15	GGSDFAVSAAYTSSD	Consensus	14	282.3
phoE	HLA-DRB1*09:01	197	211	15	GGSDFAVSAAYTSSD	Consensus	14	23.7
phoE	HLA-DQA1*05:01/DQB1*02:01	290	304	15	GKDIEGVGSEDLVNY	Consensus	14	74.8
phoE	HLA-DPA1*02:01/DPB1*01:01	149	163	15	GLATYRNTDFFGLVD	Consensus	14	433.7
phoE	HLA-DQA1*01:02/DQB1*06:02	198	212	15	GSDFAVSAAYTSSDR	Consensus	14	337.3
phoE	HLA-DQA1*03:01/DQB1*03:02	198	212	15	GSDFAVSAAYTSSDR	Consensus	14	504.6
phoE	HLA-DRB1*09:01	198	212	15	GSDFAVSAAYTSSDR	Consensus	14	26.6
phoE	HLA-DRB1*04:05	107	121	15	GSFDYGRNLGALYDV	Consensus	14	196.4
phoE	HLA-DQA1*04:01/DQB1*04:02	224	238	15	GSKAEAWATGLKYDA	Consensus	14	980.6
phoE	HLA-DRB5*01:01	284	298	15	GYVLSKGKDIEGVGS	Consensus	14	928.5
phoE	HLA-DQA1*01:01/DQB1*05:01	305	319	15	IDVGLTYYFNKNMNA	Consensus	14	611.6
phoE	HLA-DQA1*05:01/DQB1*02:01	293	307	15	IEGVGSEDLVNYIDV	Consensus	14	280.5
phoE	HLA-DQA1*05:01/DQB1*02:01	291	305	15	KDIEGVGSEDLVNYI	Consensus	14	86
phoE	HLA-DQA1*05:01/DQB1*02:01	289	303	15	KGKDIEGVGSEDLVN	Consensus	14	77.2
phoE	HLA-DQA1*01:01/DQB1*05:01	333	347	15	KLGINDDDIVALGMT	Consensus	14	3249.9
phoE	HLA-DQA1*05:01/DQB1*03:01	93	107	15	KTRLAFAGVKLKNYG	Consensus	14	227.9
phoE	HLA-DRB1*07:01	93	107	15	KTRLAFAGVKLKNYG	Consensus	14	126.1
phoE	HLA-DRB1*11:01	96	110	15	LAFAGVKLKNYGSFD	Consensus	14	73.8
phoE	HLA-DQA1*01:01/DQB1*05:01	6	20	15	LALMMMGFVASTATQ	Consensus	14	232.1
phoE	HLA-DRB1*04:05	6	20	15	LALMMMGFVASTATQ	Consensus	14	517.6
phoE	HLA-DPA1*02:01/DPB1*01:01	150	164	15	LATYRNTDFFGLVDG	Consensus	14	474.6
phoE	HLA-DRB3*01:01	150	164	15	LATYRNTDFFGLVDG	Consensus	14	693
phoE	HLA-DPA1*02:01/DPB1*05:01	32	46	15	LDVYGKIKAMHYFSD	Consensus	14	1001.2
phoE	HLA-DRB1*15:01	234	248	15	LKYDANNIYLATMYS	Consensus	14	171.2
phoE	HLA-DRB5*01:01	8	22	15	LMMMGFVASTATQAA	Consensus	14	106.5
phoE	HLA-DPA1*01:03/DPB1*02:01	301	315	15	LVNYIDVGLTYYFNK	Consensus	14	234.8
phoE	HLA-DRB5*01:01	11	25	15	MGFVASTATQAAEVY	Consensus	14	119.6
phoE	HLA-DQA1*03:01/DQB1*03:02	9	23	15	MMMGFVASTATQAAE	Consensus	14	1205.5
phoE	HLA-DRB5*01:01	9	23	15	MMMGFVASTATQAAE	Consensus	14	86.3
phoE	HLA-DRB1*15:01	317	331	15	MNAFVDYKINQLKSD	Consensus	14	214.7
phoE	HLA-DRB1*08:02	30	44	15	NKLDVYGKIKAMHYF	Consensus	14	416.4
phoE	HLA-DPA1*01:03/DPB1*02:01	303	317	15	NYIDVGLTYYFNKNM	Consensus	14	329.4
phoE	HLA-DQA1*05:01/DQB1*03:01	92	106	15	QKTRLAFAGVKLKNY	Consensus	14	222.6
phoE	HLA-DRB3*01:01	327	341	15	QLKSDNKLGINDDDI	Consensus	14	401.4
phoE	HLA-DRB1*11:01	95	109	15	RLAFAGVKLKNYGSF	Consensus	14	47.8
phoE	HLA-DPA1*02:01/DPB1*01:01	148	162	15	SGLATYRNTDFFGLV	Consensus	14	591.8
phoE	HLA-DRB3*01:01	148	162	15	SGLATYRNTDFFGLV	Consensus	14	566.5
phoE	HLA-DQA1*03:01/DQB1*03:02	288	302	15	SKGKDIEGVGSEDLV	Consensus	14	1148.1
phoE	HLA-DPA1*01:03/DPB1*02:01	191	205	15	SLSYDFGGSDFAVSA	Consensus	14	338
phoE	HLA-DRB1*07:01	90	104	15	SSQKTRLAFAGVKLK	Consensus	14	127.9
phoE	HLA-DQA1*03:01/DQB1*03:02	193	207	15	SYDFGGSDFAVSAAY	Consensus	14	1161.7
phoE	HLA-DQA1*01:01/DQB1*05:01	5	19	15	TLALMMMGFVASTAT	Consensus	14	211.4
phoE	HLA-DRB1*04:05	5	19	15	TLALMMMGFVASTAT	Consensus	14	827.3
phoE	HLA-DRB1*01:01	94	108	15	TRLAFAGVKLKNYGS	Consensus	14	41.4
phoE	HLA-DRB1*15:01	94	108	15	TRLAFAGVKLKNYGS	Consensus	14	95.5
phoE	HLA-DPA1*02:01/DPB1*01:01	152	166	15	TYRNTDFFGLVDGLD	Consensus	14	498.1
phoE	HLA-DQA1*03:01/DQB1*03:02	14	28	15	VASTATQAAEVYNKN	Consensus	14	1209.2
phoE	HLA-DQA1*05:01/DQB1*02:01	296	310	15	VGSEDLVNYIDVGLT	Consensus	14	545.3
phoE	HLA-DPA1*01:03/DPB1*02:01	302	316	15	VNYIDVGLTYYFNKN	Consensus	14	305.8
phoE	HLA-DQA1*01:01/DQB1*05:01	34	48	15	VYGKIKAMHYFSDYD	Consensus	14	390.5
phoE	HLA-DRB1*04:05	34	48	15	VYGKIKAMHYFSDYD	Consensus	14	245.7
phoE	HLA-DPA1*02:01/DPB1*05:01	35	49	15	YGKIKAMHYFSDYDS	Consensus	14	1046.2
phoE	HLA-DRB4*01:01	35	49	15	YGKIKAMHYFSDYDS	Consensus	14	225.7
phoE	HLA-DQA1*04:01/DQB1*04:02	111	125	15	YGRNLGALYDVEAWT	Consensus	14	1142.3
phoE	HLA-DQA1*01:01/DQB1*05:01	304	318	15	YIDVGLTYYFNKNMN	Consensus	14	699
phoE	HLA-DPA1*02:01/DPB1*05:01	311	325	15	YYFNKNMNAFVDYKI	Consensus	14	440.7
phoE	HLA-DRB1*12:01	35	49	15	YGKIKAMHYFSDYDS	Consensus	14.15	60.8
phoE	HLA-DRB1*12:01	29	43	15	ANKLDVYGKIKAMHY	Consensus	14.6	116.8
phoE	HLA-DPA1*02:01/DPB1*01:01	319	333	15	AFVDYKINQLKSDNK	Consensus	15	931.2
phoE	HLA-DRB3*01:01	117	131	15	ALYDVEAWTDMFPEF	Consensus	15	438.8
phoE	HLA-DQA1*01:02/DQB1*06:02	261	275	15	ANKAQNFEAVAQYQF	Consensus	15	140.9
phoE	HLA-DRB3*01:01	261	275	15	ANKAQNFEAVAQYQF	Consensus	15	620.8
phoE	HLA-DRB1*08:02	29	43	15	ANKLDVYGKIKAMHY	Consensus	15	466.9
phoE	HLA-DPA1*01:03/DPB1*02:01	238	252	15	ANNIYLATMYSETRK	Consensus	15	406.3
phoE	HLA-DQA1*03:01/DQB1*03:02	238	252	15	ANNIYLATMYSETRK	Consensus	15	336.8
phoE	HLA-DRB1*01:01	137	151	15	AQTDNFMTKRASGLA	Consensus	15	45.9
phoE	HLA-DQA1*01:01/DQB1*05:01	271	285	15	AQYQFDFGLRPSLGY	Consensus	15	910.2
phoE	HLA-DRB1*13:02	276	290	15	DFGLRPSLGYVLSKG	Consensus	15	61.3
phoE	HLA-DQA1*05:01/DQB1*02:01	300	314	15	DLVNYIDVGLTYYFN	Consensus	15	695.2
phoE	HLA-DRB1*07:01	140	154	15	DNFMTKRASGLATYR	Consensus	15	205.4
phoE	HLA-DPA1*01:03/DPB1*02:01	306	320	15	DVGLTYYFNKNMNAF	Consensus	15	383.4
phoE	HLA-DPA1*02:01/DPB1*05:01	306	320	15	DVGLTYYFNKNMNAF	Consensus	15	1136.6
phoE	HLA-DRB1*04:05	306	320	15	DVGLTYYFNKNMNAF	Consensus	15	277.1
phoE	HLA-DQA1*05:01/DQB1*03:01	275	289	15	FDFGLRPSLGYVLSK	Consensus	15	249.9
phoE	HLA-DRB1*13:02	275	289	15	FDFGLRPSLGYVLSK	Consensus	15	51.6
phoE	HLA-DRB1*09:01	196	210	15	FGGSDFAVSAAYTSS	Consensus	15	24.7
phoE	HLA-DRB1*01:01	277	291	15	FGLRPSLGYVLSKGK	Consensus	15	21
phoE	HLA-DRB1*13:02	277	291	15	FGLRPSLGYVLSKGK	Consensus	15	90.6
phoE	HLA-DQA1*01:02/DQB1*06:02	142	156	15	FMTKRASGLATYRNT	Consensus	15	394
phoE	HLA-DPA1*02:01/DPB1*01:01	320	334	15	FVDYKINQLKSDNKL	Consensus	15	1501.3
phoE	HLA-DQA1*04:01/DQB1*04:02	259	273	15	GFANKAQNFEAVAQY	Consensus	15	662.7
phoE	HLA-DQA1*01:01/DQB1*05:01	149	163	15	GLATYRNTDFFGLVD	Consensus	15	985.1
phoE	HLA-DRB1*15:01	233	247	15	GLKYDANNIYLATMY	Consensus	15	169.4
phoE	HLA-DRB1*11:01	278	292	15	GLRPSLGYVLSKGKD	Consensus	15	188.7
phoE	HLA-DPA1*02:01/DPB1*05:01	308	322	15	GLTYYFNKNMNAFVD	Consensus	15	1076.7
phoE	HLA-DRB1*01:01	107	121	15	GSFDYGRNLGALYDV	Consensus	15	27.9
phoE	HLA-DRB3*01:01	38	52	15	IKAMHYFSDYDSKDG	Consensus	15	626.9
phoE	HLA-DRB3*01:01	336	350	15	INDDDIVALGMTYQF	Consensus	15	2956.3
phoE	HLA-DRB5*01:01	241	255	15	IYLATMYSETRKMTP	Consensus	15	138.6
phoE	HLA-DQA1*01:02/DQB1*06:02	263	277	15	KAQNFEAVAQYQFDF	Consensus	15	98.1
phoE	HLA-DRB1*09:01	2	16	15	KKSTLALMMMGFVAS	Consensus	15	944.3
phoE	HLA-DRB4*01:01	31	45	15	KLDVYGKIKAMHYFS	Consensus	15	246.2
phoE	HLA-DPA1*02:01/DPB1*01:01	93	107	15	KTRLAFAGVKLKNYG	Consensus	15	144.3
phoE	HLA-DRB1*15:01	235	249	15	KYDANNIYLATMYSE	Consensus	15	183
phoE	HLA-DRB4*01:01	165	179	15	LDLTLQYQGKNEGRE	Consensus	15	253
phoE	HLA-DQA1*03:01/DQB1*03:02	287	301	15	LSKGKDIEGVGSEDL	Consensus	15	1294.4
phoE	HLA-DPA1*01:03/DPB1*02:01	192	206	15	LSYDFGGSDFAVSAA	Consensus	15	375.9
phoE	HLA-DPA1*02:01/DPB1*05:01	301	315	15	LVNYIDVGLTYYFNK	Consensus	15	1110.8
phoE	HLA-DQA1*04:01/DQB1*04:02	266	280	15	NFEAVAQYQFDFGLR	Consensus	15	529.3
phoE	HLA-DRB1*07:01	141	155	15	NFMTKRASGLATYRN	Consensus	15	246.1
phoE	HLA-DQA1*01:02/DQB1*06:02	262	276	15	NKAQNFEAVAQYQFD	Consensus	15	108.7
phoE	HLA-DRB1*09:01	30	44	15	NKLDVYGKIKAMHYF	Consensus	15	144.1
phoE	HLA-DRB5*01:01	239	253	15	NNIYLATMYSETRKM	Consensus	15	135
phoE	HLA-DPA1*02:01/DPB1*05:01	303	317	15	NYIDVGLTYYFNKNM	Consensus	15	1114.1
phoE	HLA-DRB1*01:01	274	288	15	QFDFGLRPSLGYVLS	Consensus	15	14.4
phoE	HLA-DRB1*13:02	274	288	15	QFDFGLRPSLGYVLS	Consensus	15	46.9
phoE	HLA-DPA1*02:01/DPB1*01:01	92	106	15	QKTRLAFAGVKLKNY	Consensus	15	134.2
phoE	HLA-DQA1*01:01/DQB1*05:01	327	341	15	QLKSDNKLGINDDDI	Consensus	15	8970.9
phoE	HLA-DRB1*07:01	138	152	15	QTDNFMTKRASGLAT	Consensus	15	138.1
phoE	HLA-DRB1*09:01	199	213	15	SDFAVSAAYTSSDRT	Consensus	15	34.2
phoE	HLA-DQA1*05:01/DQB1*02:01	330	344	15	SDNKLGINDDDIVAL	Consensus	15	581.8
phoE	HLA-DRB1*12:01	298	312	15	SEDLVNYIDVGLTYY	Consensus	15	425.3
phoE	HLA-DQA1*01:01/DQB1*05:01	148	162	15	SGLATYRNTDFFGLV	Consensus	15	988.8
phoE	HLA-DPA1*01:03/DPB1*02:01	91	105	15	SQKTRLAFAGVKLKN	Consensus	15	368.9
phoE	HLA-DPA1*02:01/DPB1*01:01	91	105	15	SQKTRLAFAGVKLKN	Consensus	15	256.2
phoE	HLA-DPA1*02:01/DPB1*05:01	90	104	15	SSQKTRLAFAGVKLK	Consensus	15	537.4
phoE	HLA-DRB1*04:01	125	139	15	TDMFPEFGGDSSAQT	Consensus	15	559.7
phoE	HLA-DRB1*07:01	139	153	15	TDNFMTKRASGLATY	Consensus	15	157.6
phoE	HLA-DRB1*04:01	72	86	15	TGYGRWESEFSGNKT	Consensus	15	364.2
phoE	HLA-DQA1*05:01/DQB1*03:01	94	108	15	TRLAFAGVKLKNYGS	Consensus	15	234.6
phoE	HLA-DQA1*05:01/DQB1*02:01	121	135	15	VEAWTDMFPEFGGDS	Consensus	15	124
phoE	HLA-DQA1*01:01/DQB1*05:01	307	321	15	VGLTYYFNKNMNAFV	Consensus	15	578.4
phoE	HLA-DRB1*04:05	236	250	15	YDANNIYLATMYSET	Consensus	15	240
phoE	HLA-DRB1*15:01	236	250	15	YDANNIYLATMYSET	Consensus	15	152.3
phoE	HLA-DRB1*04:01	312	326	15	YFNKNMNAFVDYKIN	Consensus	15	347.6
phoE	HLA-DRB1*11:01	35	49	15	YGKIKAMHYFSDYDS	Consensus	15	192.5
phoE	HLA-DRB1*04:05	106	120	15	YGSFDYGRNLGALYD	Consensus	15	207.8
phoE	HLA-DPA1*01:03/DPB1*02:01	304	318	15	YIDVGLTYYFNKNMN	Consensus	15	482.8
phoE	HLA-DRB1*13:02	273	287	15	YQFDFGLRPSLGYVL	Consensus	15	44.7
phoE	HLA-DRB5*01:01	285	299	15	YVLSKGKDIEGVGSE	Consensus	15	3335.3
phoE	HLA-DRB1*08:02	311	325	15	YYFNKNMNAFVDYKI	Consensus	15	454.3
phoE	HLA-DRB1*12:01	309	323	15	LTYYFNKNMNAFVDY	Consensus	15.5	1076.1
phoE	HLA-DQA1*01:01/DQB1*05:01	7	21	15	ALMMMGFVASTATQA	Consensus	16	271.7
phoE	HLA-DRB1*07:01	261	275	15	ANKAQNFEAVAQYQF	Consensus	16	91.2
phoE	HLA-DPA1*03:01/DPB1*04:02	238	252	15	ANNIYLATMYSETRK	Consensus	16	95.5
phoE	HLA-DPA1*02:01/DPB1*05:01	264	278	15	AQNFEAVAQYQFDFG	Consensus	16	1814.9
phoE	HLA-DRB1*07:01	264	278	15	AQNFEAVAQYQFDFG	Consensus	16	106.6
phoE	HLA-DQA1*05:01/DQB1*02:01	151	165	15	ATYRNTDFFGLVDGL	Consensus	16	224.8
phoE	HLA-DPA1*03:01/DPB1*04:02	237	251	15	DANNIYLATMYSETR	Consensus	16	143.3
phoE	HLA-DPA1*03:01/DPB1*04:02	157	171	15	DFFGLVDGLDLTLQY	Consensus	16	340.9
phoE	HLA-DRB1*09:01	195	209	15	DFGGSDFAVSAAYTS	Consensus	16	36.3
phoE	HLA-DRB1*01:01	276	290	15	DFGLRPSLGYVLSKG	Consensus	16	15.9
phoE	HLA-DRB1*11:01	51	65	15	DGDQTYVRFGIKGET	Consensus	16	223.6
phoE	HLA-DQA1*05:01/DQB1*03:01	140	154	15	DNFMTKRASGLATYR	Consensus	16	268.5
phoE	HLA-DRB1*01:01	275	289	15	FDFGLRPSLGYVLSK	Consensus	16	14
phoE	HLA-DRB1*11:01	275	289	15	FDFGLRPSLGYVLSK	Consensus	16	172.6
phoE	HLA-DQA1*04:01/DQB1*04:02	109	123	15	FDYGRNLGALYDVEA	Consensus	16	1264.1
phoE	HLA-DRB1*04:05	109	123	15	FDYGRNLGALYDVEA	Consensus	16	249.9
phoE	HLA-DPA1*03:01/DPB1*04:02	158	172	15	FFGLVDGLDLTLQYQ	Consensus	16	340.3
phoE	HLA-DQA1*01:01/DQB1*05:01	159	173	15	FGLVDGLDLTLQYQG	Consensus	16	398.1
phoE	HLA-DQA1*05:01/DQB1*03:01	142	156	15	FMTKRASGLATYRNT	Consensus	16	287.3
phoE	HLA-DRB1*07:01	142	156	15	FMTKRASGLATYRNT	Consensus	16	663.7
phoE	HLA-DRB5*01:01	197	211	15	GGSDFAVSAAYTSSD	Consensus	16	149.4
phoE	HLA-DQA1*03:01/DQB1*03:02	290	304	15	GKDIEGVGSEDLVNY	Consensus	16	1321.3
phoE	HLA-DQA1*05:01/DQB1*03:01	278	292	15	GLRPSLGYVLSKGKD	Consensus	16	268.1
phoE	HLA-DRB1*11:01	198	212	15	GSDFAVSAAYTSSDR	Consensus	16	222.8
phoE	HLA-DRB1*09:01	107	121	15	GSFDYGRNLGALYDV	Consensus	16	162.6
phoE	HLA-DRB1*13:02	305	319	15	IDVGLTYYFNKNMNA	Consensus	16	188.9
phoE	HLA-DQA1*03:01/DQB1*03:02	293	307	15	IEGVGSEDLVNYIDV	Consensus	16	1139
phoE	HLA-DRB1*04:05	38	52	15	IKAMHYFSDYDSKDG	Consensus	16	181.1
phoE	HLA-DRB1*04:05	241	255	15	IYLATMYSETRKMTP	Consensus	16	301.8
phoE	HLA-DPA1*02:01/DPB1*01:01	263	277	15	KAQNFEAVAQYQFDF	Consensus	16	374.9
phoE	HLA-DRB1*07:01	263	277	15	KAQNFEAVAQYQFDF	Consensus	16	74.2
phoE	HLA-DQA1*03:01/DQB1*03:02	289	303	15	KGKDIEGVGSEDLVN	Consensus	16	1307.2
phoE	HLA-DRB1*04:05	37	51	15	KIKAMHYFSDYDSKD	Consensus	16	157.2
phoE	HLA-DRB1*15:01	2	16	15	KKSTLALMMMGFVAS	Consensus	16	472.7
phoE	HLA-DRB1*15:01	3	17	15	KSTLALMMMGFVAST	Consensus	16	413.5
phoE	HLA-DPA1*02:01/DPB1*01:01	235	249	15	KYDANNIYLATMYSE	Consensus	16	499.9
phoE	HLA-DPA1*03:01/DPB1*04:02	96	110	15	LAFAGVKLKNYGSFD	Consensus	16	368.8
phoE	HLA-DQA1*05:01/DQB1*03:01	279	293	15	LRPSLGYVLSKGKDI	Consensus	16	287.9
phoE	HLA-DRB1*04:01	71	85	15	LTGYGRWESEFSGNK	Consensus	16	399.6
phoE	HLA-DRB1*08:02	309	323	15	LTYYFNKNMNAFVDY	Consensus	16	492
phoE	HLA-DQA1*01:01/DQB1*05:01	301	315	15	LVNYIDVGLTYYFNK	Consensus	16	520.9
phoE	HLA-DQA1*05:01/DQB1*02:01	301	315	15	LVNYIDVGLTYYFNK	Consensus	16	1168.6
phoE	HLA-DQA1*01:01/DQB1*05:01	41	55	15	MHYFSDYDSKDGDQT	Consensus	16	983.4
phoE	HLA-DRB3*01:01	41	55	15	MHYFSDYDSKDGDQT	Consensus	16	990.5
phoE	HLA-DQA1*01:02/DQB1*06:02	143	157	15	MTKRASGLATYRNTD	Consensus	16	433.4
phoE	HLA-DQA1*01:02/DQB1*06:02	141	155	15	NFMTKRASGLATYRN	Consensus	16	417.9
phoE	HLA-DQA1*05:01/DQB1*03:01	141	155	15	NFMTKRASGLATYRN	Consensus	16	267.6
phoE	HLA-DPA1*03:01/DPB1*04:02	240	254	15	NIYLATMYSETRKMT	Consensus	16	84.7
phoE	HLA-DQA1*01:02/DQB1*06:02	240	254	15	NIYLATMYSETRKMT	Consensus	16	417.6
phoE	HLA-DRB1*11:01	240	254	15	NIYLATMYSETRKMT	Consensus	16	188.3
phoE	HLA-DQA1*05:01/DQB1*02:01	262	276	15	NKAQNFEAVAQYQFD	Consensus	16	183.9
phoE	HLA-DRB1*07:01	262	276	15	NKAQNFEAVAQYQFD	Consensus	16	80.9
phoE	HLA-DPA1*03:01/DPB1*04:02	239	253	15	NNIYLATMYSETRKM	Consensus	16	77
phoE	HLA-DQA1*03:01/DQB1*03:02	239	253	15	NNIYLATMYSETRKM	Consensus	16	390.8
phoE	HLA-DRB1*15:01	239	253	15	NNIYLATMYSETRKM	Consensus	16	116.1
phoE	HLA-DPA1*03:01/DPB1*04:02	155	169	15	NTDFFGLVDGLDLTL	Consensus	16	433.3
phoE	HLA-DRB1*11:01	274	288	15	QFDFGLRPSLGYVLS	Consensus	16	204.1
phoE	HLA-DRB1*08:02	138	152	15	QTDNFMTKRASGLAT	Consensus	16	311.9
phoE	HLA-DRB5*01:01	95	109	15	RLAFAGVKLKNYGSF	Consensus	16	81.7
phoE	HLA-DPA1*03:01/DPB1*04:02	154	168	15	RNTDFFGLVDGLDLT	Consensus	16	662.2
phoE	HLA-DQA1*04:01/DQB1*04:02	108	122	15	SFDYGRNLGALYDVE	Consensus	16	1989.8
phoE	HLA-DQA1*04:01/DQB1*04:02	225	239	15	SKAEAWATGLKYDAN	Consensus	16	1121.8
phoE	HLA-DRB1*07:01	91	105	15	SQKTRLAFAGVKLKN	Consensus	16	157.5
phoE	HLA-DPA1*01:03/DPB1*02:01	90	104	15	SSQKTRLAFAGVKLK	Consensus	16	419.7
phoE	HLA-DRB4*01:01	4	18	15	STLALMMMGFVASTA	Consensus	16	274.5
phoE	HLA-DPA1*01:03/DPB1*02:01	193	207	15	SYDFGGSDFAVSAAY	Consensus	16	443.4
phoE	HLA-DPA1*03:01/DPB1*04:02	156	170	15	TDFFGLVDGLDLTLQ	Consensus	16	383.4
phoE	HLA-DPA1*03:01/DPB1*04:02	152	166	15	TYRNTDFFGLVDGLD	Consensus	16	512.5
phoE	HLA-DQA1*05:01/DQB1*02:01	14	28	15	VASTATQAAEVYNKN	Consensus	16	657.6
phoE	HLA-DPA1*02:01/DPB1*05:01	302	316	15	VNYIDVGLTYYFNKN	Consensus	16	1209.6
phoE	HLA-DRB3*01:01	302	316	15	VNYIDVGLTYYFNKN	Consensus	16	214.9
phoE	HLA-DRB3*01:01	35	49	15	YGKIKAMHYFSDYDS	Consensus	16	675.3
phoE	HLA-DRB1*01:01	106	120	15	YGSFDYGRNLGALYD	Consensus	16	28.2
phoE	HLA-DPA1*02:01/DPB1*05:01	304	318	15	YIDVGLTYYFNKNMN	Consensus	16	1210.6
phoE	HLA-DRB3*01:01	25	39	15	YNKNANKLDVYGKIK	Consensus	16	826.5
phoE	HLA-DRB1*01:01	273	287	15	YQFDFGLRPSLGYVL	Consensus	16	19.4
phoE	HLA-DRB1*11:01	273	287	15	YQFDFGLRPSLGYVL	Consensus	16	240.2
phoE	HLA-DPA1*03:01/DPB1*04:02	153	167	15	YRNTDFFGLVDGLDL	Consensus	16	572.9
phoE	HLA-DRB1*12:01	311	325	15	YYFNKNMNAFVDYKI	Consensus	16.15	1090.2
phoE	HLA-DRB1*12:01	336	350	15	INDDDIVALGMTYQF	Consensus	16.8	190.4
phoE	HLA-DRB1*12:01	310	324	15	TYYFNKNMNAFVDYK	Consensus	16.95	1193.7
phoE	HLA-DRB1*11:01	97	111	15	AFAGVKLKNYGSFDY	Consensus	17	221.7
phoE	HLA-DRB1*03:01	7	21	15	ALMMMGFVASTATQA	Consensus	17	2197
phoE	HLA-DRB3*01:01	7	21	15	ALMMMGFVASTATQA	Consensus	17	1092.1
phoE	HLA-DPA1*01:03/DPB1*02:01	264	278	15	AQNFEAVAQYQFDFG	Consensus	17	475.3
phoE	HLA-DPA1*03:01/DPB1*04:02	271	285	15	AQYQFDFGLRPSLGY	Consensus	17	686
phoE	HLA-DRB1*15:01	231	245	15	ATGLKYDANNIYLAT	Consensus	17	168.2
phoE	HLA-DQA1*05:01/DQB1*03:01	202	216	15	AVSAAYTSSDRTNDQ	Consensus	17	297.6
phoE	HLA-DRB1*04:05	202	216	15	AVSAAYTSSDRTNDQ	Consensus	17	259.8
phoE	HLA-DRB1*15:01	229	243	15	AWATGLKYDANNIYL	Consensus	17	296.3
phoE	HLA-DQA1*01:02/DQB1*06:02	195	209	15	DFGGSDFAVSAAYTS	Consensus	17	446.1
phoE	HLA-DRB5*01:01	276	290	15	DFGLRPSLGYVLSKG	Consensus	17	167.5
phoE	HLA-DRB1*08:02	140	154	15	DNFMTKRASGLATYR	Consensus	17	217.5
phoE	HLA-DQA1*05:01/DQB1*02:01	331	345	15	DNKLGINDDDIVALG	Consensus	17	717.6
phoE	HLA-DQA1*03:01/DQB1*03:02	110	124	15	DYGRNLGALYDVEAW	Consensus	17	1436.7
phoE	HLA-DRB1*04:01	130	144	15	EFGGDSSAQTDNFMT	Consensus	17	431.7
phoE	HLA-DQA1*01:02/DQB1*06:02	260	274	15	FANKAQNFEAVAQYQ	Consensus	17	231.1
phoE	HLA-DRB1*03:01	158	172	15	FFGLVDGLDLTLQYQ	Consensus	17	605.2
phoE	HLA-DRB1*04:05	158	172	15	FFGLVDGLDLTLQYQ	Consensus	17	156
phoE	HLA-DRB1*01:01	142	156	15	FMTKRASGLATYRNT	Consensus	17	54.6
phoE	HLA-DQA1*03:01/DQB1*03:02	259	273	15	GFANKAQNFEAVAQY	Consensus	17	645.7
phoE	HLA-DRB1*12:01	308	322	15	GLTYYFNKNMNAFVD	Consensus	17	1287.5
phoE	HLA-DRB1*13:02	284	298	15	GYVLSKGKDIEGVGS	Consensus	17	206.6
phoE	HLA-DPA1*01:03/DPB1*02:01	305	319	15	IDVGLTYYFNKNMNA	Consensus	17	679.3
phoE	HLA-DPA1*02:01/DPB1*05:01	305	319	15	IDVGLTYYFNKNMNA	Consensus	17	1328.9
phoE	HLA-DRB1*04:01	241	255	15	IYLATMYSETRKMTP	Consensus	17	428.2
phoE	HLA-DPA1*01:03/DPB1*02:01	263	277	15	KAQNFEAVAQYQFDF	Consensus	17	468.5
phoE	HLA-DRB1*07:01	315	329	15	KNMNAFVDYKINQLK	Consensus	17	53.8
phoE	HLA-DRB1*15:01	96	110	15	LAFAGVKLKNYGSFD	Consensus	17	295.4
phoE	HLA-DRB1*04:01	32	46	15	LDVYGKIKAMHYFSD	Consensus	17	377.1
phoE	HLA-DQA1*01:01/DQB1*05:01	8	22	15	LMMMGFVASTATQAA	Consensus	17	358.4
phoE	HLA-DRB1*03:01	8	22	15	LMMMGFVASTATQAA	Consensus	17	938.2
phoE	HLA-DRB3*01:01	118	132	15	LYDVEAWTDMFPEFG	Consensus	17	778.5
phoE	HLA-DRB1*03:01	10	24	15	MMGFVASTATQAAEV	Consensus	17	589.9
phoE	HLA-DRB1*03:01	9	23	15	MMMGFVASTATQAAE	Consensus	17	697.9
phoE	HLA-DRB1*15:01	9	23	15	MMMGFVASTATQAAE	Consensus	17	317.9
phoE	HLA-DRB1*08:02	317	331	15	MNAFVDYKINQLKSD	Consensus	17	966.3
phoE	HLA-DRB1*08:02	141	155	15	NFMTKRASGLATYRN	Consensus	17	230.5
phoE	HLA-DRB1*07:01	314	328	15	NKNMNAFVDYKINQL	Consensus	17	45.9
phoE	HLA-DRB1*01:01	105	119	15	NYGSFDYGRNLGALY	Consensus	17	34.1
phoE	HLA-DRB1*04:05	105	119	15	NYGSFDYGRNLGALY	Consensus	17	323.4
phoE	HLA-DQA1*01:01/DQB1*05:01	303	317	15	NYIDVGLTYYFNKNM	Consensus	17	1059.6
phoE	HLA-DRB3*01:01	303	317	15	NYIDVGLTYYFNKNM	Consensus	17	434.5
phoE	HLA-DPA1*01:03/DPB1*02:01	274	288	15	QFDFGLRPSLGYVLS	Consensus	17	476.2
phoE	HLA-DQA1*04:01/DQB1*04:02	223	237	15	QGSKAEAWATGLKYD	Consensus	17	1238.3
phoE	HLA-DRB1*07:01	265	279	15	QNFEAVAQYQFDFGL	Consensus	17	127.5
phoE	HLA-DRB1*01:01	95	109	15	RLAFAGVKLKNYGSF	Consensus	17	55.1
phoE	HLA-DRB5*01:01	199	213	15	SDFAVSAAYTSSDRT	Consensus	17	162.4
phoE	HLA-DRB1*04:05	108	122	15	SFDYGRNLGALYDVE	Consensus	17	202.1
phoE	HLA-DRB1*09:01	108	122	15	SFDYGRNLGALYDVE	Consensus	17	178.6
phoE	HLA-DQA1*05:01/DQB1*02:01	288	302	15	SKGKDIEGVGSEDLV	Consensus	17	66.8
phoE	HLA-DRB1*11:01	135	149	15	SSAQTDNFMTKRASG	Consensus	17	249.9
phoE	HLA-DQA1*01:02/DQB1*06:02	16	30	15	STATQAAEVYNKNAN	Consensus	17	563.6
phoE	HLA-DRB3*01:01	125	139	15	TDMFPEFGGDSSAQT	Consensus	17	720.9
phoE	HLA-DRB1*08:02	139	153	15	TDNFMTKRASGLATY	Consensus	17	259.8
phoE	HLA-DRB1*11:01	139	153	15	TDNFMTKRASGLATY	Consensus	17	66.6
phoE	HLA-DRB1*11:01	245	259	15	TMYSETRKMTPISGG	Consensus	17	64.7
phoE	HLA-DRB3*01:01	152	166	15	TYRNTDFFGLVDGLD	Consensus	17	1622.3
phoE	HLA-DRB1*12:01	307	321	15	VGLTYYFNKNMNAFV	Consensus	17	1266.6
phoE	HLA-DRB5*01:01	307	321	15	VGLTYYFNKNMNAFV	Consensus	17	607.5
phoE	HLA-DRB1*15:01	296	310	15	VGSEDLVNYIDVGLT	Consensus	17	278.7
phoE	HLA-DRB1*15:01	34	48	15	VYGKIKAMHYFSDYD	Consensus	17	140.5
phoE	HLA-DRB1*15:01	230	244	15	WATGLKYDANNIYLA	Consensus	17	185.1
phoE	HLA-DRB1*11:01	56	70	15	YVRFGIKGETQINDD	Consensus	17	245.1
phoE	HLA-DRB1*12:01	97	111	15	AFAGVKLKNYGSFDY	Consensus	17.35	193.3
phoE	HLA-DRB1*12:01	1	15	15	MKKSTLALMMMGFVA	Consensus	17.5	442.8
phoE	HLA-DRB1*09:01	29	43	15	ANKLDVYGKIKAMHY	Consensus	18	189.7
phoE	HLA-DRB1*01:01	238	252	15	ANNIYLATMYSETRK	Consensus	18	73.3
phoE	HLA-DQA1*01:01/DQB1*05:01	264	278	15	AQNFEAVAQYQFDFG	Consensus	18	1300
phoE	HLA-DPA1*03:01/DPB1*04:02	147	161	15	ASGLATYRNTDFFGL	Consensus	18	679.4
phoE	HLA-DRB1*15:01	147	161	15	ASGLATYRNTDFFGL	Consensus	18	82.3
phoE	HLA-DQA1*01:02/DQB1*06:02	231	245	15	ATGLKYDANNIYLAT	Consensus	18	269
phoE	HLA-DPA1*03:01/DPB1*04:02	269	283	15	AVAQYQFDFGLRPSL	Consensus	18	514.2
phoE	HLA-DRB1*01:01	200	214	15	DFAVSAAYTSSDRTN	Consensus	18	33.5
phoE	HLA-DRB1*07:01	200	214	15	DFAVSAAYTSSDRTN	Consensus	18	36
phoE	HLA-DRB1*04:01	33	47	15	DVYGKIKAMHYFSDY	Consensus	18	348.9
phoE	HLA-DQA1*03:01/DQB1*03:02	294	308	15	EGVGSEDLVNYIDVG	Consensus	18	1530.4
phoE	HLA-DRB1*03:01	64	78	15	ETQINDDLTGYGRWE	Consensus	18	666.3
phoE	HLA-DRB1*07:01	201	215	15	FAVSAAYTSSDRTND	Consensus	18	58.1
phoE	HLA-DRB5*01:01	196	210	15	FGGSDFAVSAAYTSS	Consensus	18	174.8
phoE	HLA-DRB1*03:01	159	173	15	FGLVDGLDLTLQYQG	Consensus	18	635.1
phoE	HLA-DRB1*07:01	313	327	15	FNKNMNAFVDYKINQ	Consensus	18	58.1
phoE	HLA-DRB1*07:01	13	27	15	FVASTATQAAEVYNK	Consensus	18	50.3
phoE	HLA-DRB1*03:01	63	77	15	GETQINDDLTGYGRW	Consensus	18	675.6
phoE	HLA-DRB1*07:01	12	26	15	GFVASTATQAAEVYN	Consensus	18	23.5
phoE	HLA-DRB3*01:01	335	349	15	GINDDDIVALGMTYQ	Consensus	18	2038.1
phoE	HLA-DPA1*02:01/DPB1*05:01	36	50	15	GKIKAMHYFSDYDSK	Consensus	18	1366.3
phoE	HLA-DRB1*04:05	36	50	15	GKIKAMHYFSDYDSK	Consensus	18	228
phoE	HLA-DRB1*15:01	149	163	15	GLATYRNTDFFGLVD	Consensus	18	234.1
phoE	HLA-DQA1*01:01/DQB1*05:01	233	247	15	GLKYDANNIYLATMY	Consensus	18	2194.1
phoE	HLA-DRB1*04:01	73	87	15	GYGRWESEFSGNKTE	Consensus	18	459.4
phoE	HLA-DRB3*01:01	284	298	15	GYVLSKGKDIEGVGS	Consensus	18	556.7
phoE	HLA-DPA1*02:01/DPB1*05:01	241	255	15	IYLATMYSETRKMTP	Consensus	18	311.1
phoE	HLA-DQA1*04:01/DQB1*04:02	226	240	15	KAEAWATGLKYDANN	Consensus	18	1272.9
phoE	HLA-DQA1*03:01/DQB1*03:02	291	305	15	KDIEGVGSEDLVNYI	Consensus	18	1253.1
phoE	HLA-DRB1*15:01	37	51	15	KIKAMHYFSDYDSKD	Consensus	18	316.7
phoE	HLA-DRB1*08:02	315	329	15	KNMNAFVDYKINQLK	Consensus	18	549.3
phoE	HLA-DRB1*04:01	104	118	15	KNYGSFDYGRNLGAL	Consensus	18	457.4
phoE	HLA-DRB1*15:01	145	159	15	KRASGLATYRNTDFF	Consensus	18	81.9
phoE	HLA-DQA1*05:01/DQB1*02:01	329	343	15	KSDNKLGINDDDIVA	Consensus	18	691
phoE	HLA-DPA1*03:01/DPB1*04:02	1	15	15	MKKSTLALMMMGFVA	Consensus	18	372
phoE	HLA-DRB3*01:01	317	331	15	MNAFVDYKINQLKSD	Consensus	18	772.1
phoE	HLA-DRB1*08:02	318	332	15	NAFVDYKINQLKSDN	Consensus	18	1655.3
phoE	HLA-DPA1*02:01/DPB1*01:01	266	280	15	NFEAVAQYQFDFGLR	Consensus	18	249.5
phoE	HLA-DPA1*02:01/DPB1*01:01	240	254	15	NIYLATMYSETRKMT	Consensus	18	565.8
phoE	HLA-DRB1*08:02	316	330	15	NMNAFVDYKINQLKS	Consensus	18	552.2
phoE	HLA-DPA1*01:03/DPB1*02:01	239	253	15	NNIYLATMYSETRKM	Consensus	18	495
phoE	HLA-DRB1*13:02	326	340	15	NQLKSDNKLGINDDD	Consensus	18	237.8
phoE	HLA-DRB1*09:01	105	119	15	NYGSFDYGRNLGALY	Consensus	18	191
phoE	HLA-DQA1*05:01/DQB1*03:01	274	288	15	QFDFGLRPSLGYVLS	Consensus	18	322.8
phoE	HLA-DRB1*15:01	146	160	15	RASGLATYRNTDFFG	Consensus	18	87.6
phoE	HLA-DPA1*01:03/DPB1*02:01	95	109	15	RLAFAGVKLKNYGSF	Consensus	18	181.1
phoE	HLA-DRB1*15:01	148	162	15	SGLATYRNTDFFGLV	Consensus	18	107.6
phoE	HLA-DQA1*01:02/DQB1*06:02	90	104	15	SSQKTRLAFAGVKLK	Consensus	18	456.1
phoE	HLA-DRB1*15:01	144	158	15	TKRASGLATYRNTDF	Consensus	18	218.1
phoE	HLA-DRB4*01:01	5	19	15	TLALMMMGFVASTAT	Consensus	18	311
phoE	HLA-DPA1*01:03/DPB1*02:01	94	108	15	TRLAFAGVKLKNYGS	Consensus	18	185.2
phoE	HLA-DRB1*07:01	94	108	15	TRLAFAGVKLKNYGS	Consensus	18	186
phoE	HLA-DRB1*08:02	310	324	15	TYYFNKNMNAFVDYK	Consensus	18	560.4
phoE	HLA-DPA1*03:01/DPB1*04:02	270	284	15	VAQYQFDFGLRPSLG	Consensus	18	608.4
phoE	HLA-DRB1*13:02	24	38	15	VYNKNANKLDVYGKI	Consensus	18	247.3
phoE	HLA-DRB1*09:01	106	120	15	YGSFDYGRNLGALYD	Consensus	18	187.6
phoE	HLA-DQA1*03:01/DQB1*03:02	153	167	15	YRNTDFFGLVDGLDL	Consensus	18	1090.3
phoE	HLA-DRB1*12:01	230	244	15	WATGLKYDANNIYLA	Consensus	18.45	1348.3
phoE	HLA-DRB1*12:01	229	243	15	AWATGLKYDANNIYL	Consensus	18.85	1291.6
phoE	HLA-DRB1*15:01	319	333	15	AFVDYKINQLKSDNK	Consensus	19	1352
phoE	HLA-DQA1*04:01/DQB1*04:02	7	21	15	ALMMMGFVASTATQA	Consensus	19	1375.2
phoE	HLA-DPA1*02:01/DPB1*01:01	261	275	15	ANKAQNFEAVAQYQF	Consensus	19	913.3
phoE	HLA-DQA1*05:01/DQB1*02:01	261	275	15	ANKAQNFEAVAQYQF	Consensus	19	408.3
phoE	HLA-DQA1*01:02/DQB1*06:02	264	278	15	AQNFEAVAQYQFDFG	Consensus	19	144.4
phoE	HLA-DRB1*08:02	137	151	15	AQTDNFMTKRASGLA	Consensus	19	572.9
phoE	HLA-DRB1*11:01	271	285	15	AQYQFDFGLRPSLGY	Consensus	19	383.6
phoE	HLA-DRB3*01:01	147	161	15	ASGLATYRNTDFFGL	Consensus	19	842.2
phoE	HLA-DQA1*05:01/DQB1*03:01	15	29	15	ASTATQAAEVYNKNA	Consensus	19	110
phoE	HLA-DPA1*02:01/DPB1*05:01	269	283	15	AVAQYQFDFGLRPSL	Consensus	19	1492.4
phoE	HLA-DRB1*01:01	237	251	15	DANNIYLATMYSETR	Consensus	19	125.9
phoE	HLA-DQA1*03:01/DQB1*03:02	200	214	15	DFAVSAAYTSSDRTN	Consensus	19	1076.1
phoE	HLA-DRB1*04:01	200	214	15	DFAVSAAYTSSDRTN	Consensus	19	124.4
phoE	HLA-DRB1*11:01	276	290	15	DFGLRPSLGYVLSKG	Consensus	19	228.7
phoE	HLA-DRB1*12:01	276	290	15	DFGLRPSLGYVLSKG	Consensus	19	496.4
phoE	HLA-DRB3*01:01	186	200	15	DGVGTSLSYDFGGSD	Consensus	19	138.2
phoE	HLA-DRB1*11:01	140	154	15	DNFMTKRASGLATYR	Consensus	19	107
phoE	HLA-DQA1*05:01/DQB1*03:01	215	229	15	DQNLLARGQGSKAEA	Consensus	19	348.9
phoE	HLA-DPA1*02:01/DPB1*05:01	89	103	15	DSSQKTRLAFAGVKL	Consensus	19	1480.2
phoE	HLA-DPA1*02:01/DPB1*01:01	268	282	15	EAVAQYQFDFGLRPS	Consensus	19	470.7
phoE	HLA-DRB1*04:05	78	92	15	ESEFSGNKTESDSSQ	Consensus	19	387.9
phoE	HLA-DRB1*04:01	201	215	15	FAVSAAYTSSDRTND	Consensus	19	308.7
phoE	HLA-DQA1*03:01/DQB1*03:02	267	281	15	FEAVAQYQFDFGLRP	Consensus	19	987.5
phoE	HLA-DRB1*07:01	158	172	15	FFGLVDGLDLTLQYQ	Consensus	19	41.1
phoE	HLA-DRB1*08:02	142	156	15	FMTKRASGLATYRNT	Consensus	19	575.7
phoE	HLA-DRB1*15:01	320	334	15	FVDYKINQLKSDNKL	Consensus	19	1749.8
phoE	HLA-DRB3*01:01	63	77	15	GETQINDDLTGYGRW	Consensus	19	848.4
phoE	HLA-DRB1*04:05	12	26	15	GFVASTATQAAEVYN	Consensus	19	88.7
phoE	HLA-DRB1*07:01	278	292	15	GLRPSLGYVLSKGKD	Consensus	19	26.8
phoE	HLA-DRB3*01:01	297	311	15	GSEDLVNYIDVGLTY	Consensus	19	860.4
phoE	HLA-DQA1*05:01/DQB1*02:01	295	309	15	GVGSEDLVNYIDVGL	Consensus	19	809.8
phoE	HLA-DRB1*11:01	284	298	15	GYVLSKGKDIEGVGS	Consensus	19	272.7
phoE	HLA-DQA1*03:01/DQB1*03:02	336	350	15	INDDDIVALGMTYQF	Consensus	19	550.5
phoE	HLA-DPA1*03:01/DPB1*04:02	241	255	15	IYLATMYSETRKMTP	Consensus	19	197.1
phoE	HLA-DPA1*02:01/DPB1*05:01	263	277	15	KAQNFEAVAQYQFDF	Consensus	19	1485.7
phoE	HLA-DRB1*04:01	31	45	15	KLDVYGKIKAMHYFS	Consensus	19	455.1
phoE	HLA-DRB3*01:01	27	41	15	KNANKLDVYGKIKAM	Consensus	19	870.3
phoE	HLA-DRB1*08:02	32	46	15	LDVYGKIKAMHYFSD	Consensus	19	618.1
phoE	HLA-DQA1*03:01/DQB1*03:02	334	348	15	LGINDDDIVALGMTY	Consensus	19	879
phoE	HLA-DQA1*05:01/DQB1*02:01	328	342	15	LKSDNKLGINDDDIV	Consensus	19	709.7
phoE	HLA-DQA1*01:01/DQB1*05:01	234	248	15	LKYDANNIYLATMYS	Consensus	19	2331.6
phoE	HLA-DPA1*01:03/DPB1*02:01	8	22	15	LMMMGFVASTATQAA	Consensus	19	3005.5
phoE	HLA-DRB3*01:01	8	22	15	LMMMGFVASTATQAA	Consensus	19	821.7
phoE	HLA-DPA1*01:03/DPB1*02:01	10	24	15	MMGFVASTATQAAEV	Consensus	19	5044.8
phoE	HLA-DRB3*01:01	10	24	15	MMGFVASTATQAAEV	Consensus	19	844.7
phoE	HLA-DRB3*01:01	9	23	15	MMMGFVASTATQAAE	Consensus	19	858.1
phoE	HLA-DPA1*02:01/DPB1*05:01	317	331	15	MNAFVDYKINQLKSD	Consensus	19	1473.4
phoE	HLA-DQA1*05:01/DQB1*03:01	143	157	15	MTKRASGLATYRNTD	Consensus	19	344.4
phoE	HLA-DRB3*01:01	318	332	15	NAFVDYKINQLKSDN	Consensus	19	715.2
phoE	HLA-DRB1*15:01	240	254	15	NIYLATMYSETRKMT	Consensus	19	330.2
phoE	HLA-DPA1*02:01/DPB1*01:01	262	276	15	NKAQNFEAVAQYQFD	Consensus	19	610.7
phoE	HLA-DRB3*01:01	114	128	15	NLGALYDVEAWTDMF	Consensus	19	418.4
phoE	HLA-DRB1*01:01	155	169	15	NTDFFGLVDGLDLTL	Consensus	19	24
phoE	HLA-DQA1*05:01/DQB1*03:01	223	237	15	QGSKAEAWATGLKYD	Consensus	19	158.3
phoE	HLA-DRB1*11:01	272	286	15	QYQFDFGLRPSLGYV	Consensus	19	297.5
phoE	HLA-DQA1*03:01/DQB1*03:02	199	213	15	SDFAVSAAYTSSDRT	Consensus	19	554.5
phoE	HLA-DRB1*11:01	199	213	15	SDFAVSAAYTSSDRT	Consensus	19	304
phoE	HLA-DRB1*15:01	90	104	15	SSQKTRLAFAGVKLK	Consensus	19	69.1
phoE	HLA-DRB1*08:02	4	18	15	STLALMMMGFVASTA	Consensus	19	829.3
phoE	HLA-DRB1*01:01	156	170	15	TDFFGLVDGLDLTLQ	Consensus	19	21
phoE	HLA-DQA1*05:01/DQB1*03:01	139	153	15	TDNFMTKRASGLATY	Consensus	19	349.2
phoE	HLA-DRB1*04:05	232	246	15	TGLKYDANNIYLATM	Consensus	19	464.8
phoE	HLA-DQA1*01:02/DQB1*06:02	144	158	15	TKRASGLATYRNTDF	Consensus	19	506.9
phoE	HLA-DRB1*08:02	5	19	15	TLALMMMGFVASTAT	Consensus	19	654
phoE	HLA-DPA1*02:01/DPB1*01:01	94	108	15	TRLAFAGVKLKNYGS	Consensus	19	162.1
phoE	HLA-DPA1*02:01/DPB1*05:01	270	284	15	VAQYQFDFGLRPSLG	Consensus	19	1430.8
phoE	HLA-DRB1*04:05	77	91	15	WESEFSGNKTESDSS	Consensus	19	395.9
phoE	HLA-DRB1*01:01	312	326	15	YFNKNMNAFVDYKIN	Consensus	19	23.2
phoE	HLA-DRB5*01:01	242	256	15	YLATMYSETRKMTPI	Consensus	19	185.4
phoE	HLA-DRB1*12:01	234	248	15	LKYDANNIYLATMYS	Consensus	19.1	1151.9
phoE	HLA-DRB1*12:01	228	242	15	EAWATGLKYDANNIY	Consensus	19.15	1364.1
phoE	HLA-DRB1*12:01	231	245	15	ATGLKYDANNIYLAT	Consensus	19.4	1398.3
phoE	HLA-DRB1*12:01	98	112	15	FAGVKLKNYGSFDYG	Consensus	19.9	283
phoE	HLA-DPA1*03:01/DPB1*04:02	319	333	15	AFVDYKINQLKSDNK	Consensus	20	473.6
phoE	HLA-DRB1*08:02	319	333	15	AFVDYKINQLKSDNK	Consensus	20	1448.3
phoE	HLA-DPA1*01:03/DPB1*02:01	117	131	15	ALYDVEAWTDMFPEF	Consensus	20	112.7
phoE	HLA-DPA1*02:01/DPB1*05:01	238	252	15	ANNIYLATMYSETRK	Consensus	20	390.4
phoE	HLA-DRB1*04:05	231	245	15	ATGLKYDANNIYLAT	Consensus	20	460.6
phoE	HLA-DPA1*02:01/DPB1*01:01	269	283	15	AVAQYQFDFGLRPSL	Consensus	20	565.5
phoE	HLA-DQA1*05:01/DQB1*02:01	269	283	15	AVAQYQFDFGLRPSL	Consensus	20	827.8
phoE	HLA-DPA1*02:01/DPB1*05:01	237	251	15	DANNIYLATMYSETR	Consensus	20	1011.5
phoE	HLA-DQA1*04:01/DQB1*04:02	200	214	15	DFAVSAAYTSSDRTN	Consensus	20	1782.6
phoE	HLA-DPA1*01:03/DPB1*02:01	195	209	15	DFGGSDFAVSAAYTS	Consensus	20	1367.1
phoE	HLA-DRB3*01:01	292	306	15	DIEGVGSEDLVNYID	Consensus	20	1447.4
phoE	HLA-DQA1*05:01/DQB1*03:01	126	140	15	DMFPEFGGDSSAQTD	Consensus	20	1431.7
phoE	HLA-DRB1*07:01	306	320	15	DVGLTYYFNKNMNAF	Consensus	20	213.3
phoE	HLA-DRB4*01:01	322	336	15	DYKINQLKSDNKLGI	Consensus	20	337.8
phoE	HLA-DRB3*01:01	294	308	15	EGVGSEDLVNYIDVG	Consensus	20	1407.9
phoE	HLA-DPA1*02:01/DPB1*05:01	98	112	15	FAGVKLKNYGSFDYG	Consensus	20	1580.8
phoE	HLA-DRB1*09:01	109	123	15	FDYGRNLGALYDVEA	Consensus	20	222.5
phoE	HLA-DRB1*04:01	131	145	15	FGGDSSAQTDNFMTK	Consensus	20	1687.2
phoE	HLA-DPA1*01:03/DPB1*02:01	196	210	15	FGGSDFAVSAAYTSS	Consensus	20	2415.3
phoE	HLA-DRB1*11:01	196	210	15	FGGSDFAVSAAYTSS	Consensus	20	354
phoE	HLA-DRB1*07:01	159	173	15	FGLVDGLDLTLQYQG	Consensus	20	79.9
phoE	HLA-DQA1*03:01/DQB1*03:02	128	142	15	FPEFGGDSSAQTDNF	Consensus	20	1646.4
phoE	HLA-DQA1*05:01/DQB1*03:01	128	142	15	FPEFGGDSSAQTDNF	Consensus	20	1344.4
phoE	HLA-DRB1*08:02	13	27	15	FVASTATQAAEVYNK	Consensus	20	538.3
phoE	HLA-DPA1*03:01/DPB1*04:02	320	334	15	FVDYKINQLKSDNKL	Consensus	20	833.5
phoE	HLA-DRB4*01:01	320	334	15	FVDYKINQLKSDNKL	Consensus	20	352.6
phoE	HLA-DRB5*01:01	320	334	15	FVDYKINQLKSDNKL	Consensus	20	207.5
phoE	HLA-DRB1*11:01	197	211	15	GGSDFAVSAAYTSSD	Consensus	20	333.1
phoE	HLA-DQA1*03:01/DQB1*03:02	335	349	15	GINDDDIVALGMTYQ	Consensus	20	921.6
phoE	HLA-DRB1*03:01	160	174	15	GLVDGLDLTLQYQGK	Consensus	20	738.5
phoE	HLA-DQA1*05:01/DQB1*03:01	224	238	15	GSKAEAWATGLKYDA	Consensus	20	150.1
phoE	HLA-DRB3*01:01	295	309	15	GVGSEDLVNYIDVGL	Consensus	20	1571
phoE	HLA-DRB3*01:01	293	307	15	IEGVGSEDLVNYIDV	Consensus	20	1106
phoE	HLA-DRB1*04:05	39	53	15	KAMHYFSDYDSKDGD	Consensus	20	188.8
phoE	HLA-DRB3*01:01	291	305	15	KDIEGVGSEDLVNYI	Consensus	20	2483.8
phoE	HLA-DRB1*11:01	2	16	15	KKSTLALMMMGFVAS	Consensus	20	323.6
phoE	HLA-DRB1*04:05	31	45	15	KLDVYGKIKAMHYFS	Consensus	20	452.4
phoE	HLA-DRB1*15:01	27	41	15	KNANKLDVYGKIKAM	Consensus	20	166.4
phoE	HLA-DQA1*05:01/DQB1*03:01	3	17	15	KSTLALMMMGFVAST	Consensus	20	376
phoE	HLA-DQA1*01:02/DQB1*06:02	6	20	15	LALMMMGFVASTATQ	Consensus	20	311.5
phoE	HLA-DRB3*01:01	115	129	15	LGALYDVEAWTDMFP	Consensus	20	472.2
phoE	HLA-DPA1*02:01/DPB1*01:01	234	248	15	LKYDANNIYLATMYS	Consensus	20	641.7
phoE	HLA-DQA1*05:01/DQB1*03:01	127	141	15	MFPEFGGDSSAQTDN	Consensus	20	1334
phoE	HLA-DPA1*01:03/DPB1*02:01	11	25	15	MGFVASTATQAAEVY	Consensus	20	7874.9
phoE	HLA-DPA1*01:03/DPB1*02:01	9	23	15	MMMGFVASTATQAAE	Consensus	20	4072.2
phoE	HLA-DRB1*04:05	318	332	15	NAFVDYKINQLKSDN	Consensus	20	419.4
phoE	HLA-DRB1*15:01	28	42	15	NANKLDVYGKIKAMH	Consensus	20	118
phoE	HLA-DPA1*02:01/DPB1*05:01	262	276	15	NKAQNFEAVAQYQFD	Consensus	20	1579.2
phoE	HLA-DRB3*01:01	30	44	15	NKLDVYGKIKAMHYF	Consensus	20	413.9
phoE	HLA-DRB1*15:01	26	40	15	NKNANKLDVYGKIKA	Consensus	20	352.2
phoE	HLA-DPA1*02:01/DPB1*05:01	239	253	15	NNIYLATMYSETRKM	Consensus	20	267.8
phoE	HLA-DRB1*01:01	239	253	15	NNIYLATMYSETRKM	Consensus	20	64.8
phoE	HLA-DPA1*01:03/DPB1*02:01	155	169	15	NTDFFGLVDGLDLTL	Consensus	20	257.7
phoE	HLA-DQA1*05:01/DQB1*03:01	129	143	15	PEFGGDSSAQTDNFM	Consensus	20	1627.2
phoE	HLA-DRB3*01:01	274	288	15	QFDFGLRPSLGYVLS	Consensus	20	875.7
phoE	HLA-DQA1*01:01/DQB1*05:01	272	286	15	QYQFDFGLRPSLGYV	Consensus	20	1399.2
phoE	HLA-DPA1*01:03/DPB1*02:01	154	168	15	RNTDFFGLVDGLDLT	Consensus	20	227.5
phoE	HLA-DQA1*03:01/DQB1*03:02	298	312	15	SEDLVNYIDVGLTYY	Consensus	20	1651.4
phoE	HLA-DQA1*01:01/DQB1*05:01	108	122	15	SFDYGRNLGALYDVE	Consensus	20	1409.6
phoE	HLA-DQA1*05:01/DQB1*02:01	108	122	15	SFDYGRNLGALYDVE	Consensus	20	583.3
phoE	HLA-DQA1*05:01/DQB1*03:01	91	105	15	SQKTRLAFAGVKLKN	Consensus	20	378.2
phoE	HLA-DRB1*15:01	91	105	15	SQKTRLAFAGVKLKN	Consensus	20	56.2
phoE	HLA-DPA1*01:03/DPB1*02:01	156	170	15	TDFFGLVDGLDLTLQ	Consensus	20	276.4
phoE	HLA-DQA1*05:01/DQB1*03:01	125	139	15	TDMFPEFGGDSSAQT	Consensus	20	1840.5
phoE	HLA-DRB1*15:01	232	246	15	TGLKYDANNIYLATM	Consensus	20	193.8
phoE	HLA-DQA1*01:02/DQB1*06:02	5	19	15	TLALMMMGFVASTAT	Consensus	20	311.7
phoE	HLA-DRB1*15:01	310	324	15	TYYFNKNMNAFVDYK	Consensus	20	245.1
phoE	HLA-DRB1*04:05	230	244	15	WATGLKYDANNIYLA	Consensus	20	524.2
phoE	HLA-DPA1*02:01/DPB1*05:01	236	250	15	YDANNIYLATMYSET	Consensus	20	1563.2
phoE	HLA-DQA1*03:01/DQB1*03:02	111	125	15	YGRNLGALYDVEAWT	Consensus	20	1673.4
phoE	HLA-DRB1*15:01	323	337	15	YKINQLKSDNKLGIN	Consensus	20	1214.6
phoE	HLA-DRB4*01:01	323	337	15	YKINQLKSDNKLGIN	Consensus	20	363.4
phoE	HLA-DPA1*02:01/DPB1*05:01	242	256	15	YLATMYSETRKMTPI	Consensus	20	449.2
phoE	HLA-DRB5*01:01	311	325	15	YYFNKNMNAFVDYKI	Consensus	20	220.1
phoE	HLA-DRB1*12:01	233	247	15	GLKYDANNIYLATMY	Consensus	20.5	1149.9
phoE	HLA-DRB1*12:01	232	246	15	TGLKYDANNIYLATM	Consensus	20.8	1516.1
phoE	HLA-DRB1*12:01	312	326	15	YFNKNMNAFVDYKIN	Consensus	20.8	1315.4
phoE	HLA-DQA1*01:01/DQB1*05:01	319	333	15	AFVDYKINQLKSDNK	Consensus	21	647.8
phoE	HLA-DRB1*13:02	7	21	15	ALMMMGFVASTATQA	Consensus	21	190.2
phoE	HLA-DQA1*03:01/DQB1*03:02	15	29	15	ASTATQAAEVYNKNA	Consensus	21	1800.4
phoE	HLA-DQA1*05:01/DQB1*02:01	15	29	15	ASTATQAAEVYNKNA	Consensus	21	912.1
phoE	HLA-DRB1*01:01	157	171	15	DFFGLVDGLDLTLQY	Consensus	21	23.8
phoE	HLA-DQA1*03:01/DQB1*03:02	292	306	15	DIEGVGSEDLVNYID	Consensus	21	1773
phoE	HLA-DRB1*03:01	300	314	15	DLVNYIDVGLTYYFN	Consensus	21	276.6
phoE	HLA-DRB3*01:01	120	134	15	DVEAWTDMFPEFGGD	Consensus	21	1836
phoE	HLA-DRB1*09:01	110	124	15	DYGRNLGALYDVEAW	Consensus	21	238.4
phoE	HLA-DRB1*15:01	322	336	15	DYKINQLKSDNKLGI	Consensus	21	1746.7
phoE	HLA-DRB1*03:01	299	313	15	EDLVNYIDVGLTYYF	Consensus	21	322.4
phoE	HLA-DQA1*05:01/DQB1*03:01	130	144	15	EFGGDSSAQTDNFMT	Consensus	21	1862.3
phoE	HLA-DPA1*02:01/DPB1*05:01	260	274	15	FANKAQNFEAVAQYQ	Consensus	21	3129.8
phoE	HLA-DRB1*01:01	109	123	15	FDYGRNLGALYDVEA	Consensus	21	74.3
phoE	HLA-DPA1*03:01/DPB1*04:02	159	173	15	FGLVDGLDLTLQYQG	Consensus	21	529.3
phoE	HLA-DQA1*04:01/DQB1*04:02	128	142	15	FPEFGGDSSAQTDNF	Consensus	21	1299.4
phoE	HLA-DQA1*05:01/DQB1*02:01	149	163	15	GLATYRNTDFFGLVD	Consensus	21	921.1
phoE	HLA-DQA1*01:01/DQB1*05:01	160	174	15	GLVDGLDLTLQYQGK	Consensus	21	1309.3
phoE	HLA-DQA1*03:01/DQB1*03:02	160	174	15	GLVDGLDLTLQYQGK	Consensus	21	1797
phoE	HLA-DRB3*01:01	107	121	15	GSFDYGRNLGALYDV	Consensus	21	130.3
phoE	HLA-DRB3*01:01	189	203	15	GTSLSYDFGGSDFAV	Consensus	21	62.4
phoE	HLA-DRB3*01:01	187	201	15	GVGTSLSYDFGGSDF	Consensus	21	66.4
phoE	HLA-DRB3*01:01	61	75	15	IKGETQINDDLTGYG	Consensus	21	977.3
phoE	HLA-DRB1*08:02	336	350	15	INDDDIVALGMTYQF	Consensus	21	668.1
phoE	HLA-DRB3*01:01	62	76	15	KGETQINDDLTGYGR	Consensus	21	1003.1
phoE	HLA-DRB1*01:01	31	45	15	KLDVYGKIKAMHYFS	Consensus	21	74
phoE	HLA-DRB1*04:05	315	329	15	KNMNAFVDYKINQLK	Consensus	21	453.2
phoE	HLA-DRB1*09:01	315	329	15	KNMNAFVDYKINQLK	Consensus	21	372.2
phoE	HLA-DQA1*04:01/DQB1*04:02	182	196	15	KQNGDGVGTSLSYDF	Consensus	21	1525.5
phoE	HLA-DQA1*05:01/DQB1*03:01	182	196	15	KQNGDGVGTSLSYDF	Consensus	21	397.3
phoE	HLA-DPA1*01:03/DPB1*02:01	96	110	15	LAFAGVKLKNYGSFD	Consensus	21	623.5
phoE	HLA-DPA1*02:01/DPB1*05:01	96	110	15	LAFAGVKLKNYGSFD	Consensus	21	368.5
phoE	HLA-DRB5*01:01	96	110	15	LAFAGVKLKNYGSFD	Consensus	21	257.3
phoE	HLA-DRB4*01:01	6	20	15	LALMMMGFVASTATQ	Consensus	21	386.4
phoE	HLA-DQA1*05:01/DQB1*02:01	150	164	15	LATYRNTDFFGLVDG	Consensus	21	932.3
phoE	HLA-DRB1*11:01	8	22	15	LMMMGFVASTATQAA	Consensus	21	361.1
phoE	HLA-DRB1*13:02	8	22	15	LMMMGFVASTATQAA	Consensus	21	115.4
phoE	HLA-DRB1*03:01	301	315	15	LVNYIDVGLTYYFNK	Consensus	21	297.1
phoE	HLA-DRB1*03:01	11	25	15	MGFVASTATQAAEVY	Consensus	21	835.1
phoE	HLA-DRB1*04:05	317	331	15	MNAFVDYKINQLKSD	Consensus	21	447.7
phoE	HLA-DRB1*13:02	253	267	15	MTPISGGFANKAQNF	Consensus	21	215.1
phoE	HLA-DRB1*08:02	28	42	15	NANKLDVYGKIKAMH	Consensus	21	673
phoE	HLA-DPA1*02:01/DPB1*05:01	240	254	15	NIYLATMYSETRKMT	Consensus	21	252.9
phoE	HLA-DRB1*01:01	240	254	15	NIYLATMYSETRKMT	Consensus	21	85
phoE	HLA-DPA1*01:03/DPB1*02:01	262	276	15	NKAQNFEAVAQYQFD	Consensus	21	641.7
phoE	HLA-DRB1*04:05	30	44	15	NKLDVYGKIKAMHYF	Consensus	21	617.1
phoE	HLA-DRB3*01:01	26	40	15	NKNANKLDVYGKIKA	Consensus	21	955.1
phoE	HLA-DRB1*08:02	314	328	15	NKNMNAFVDYKINQL	Consensus	21	678.4
phoE	HLA-DRB1*09:01	314	328	15	NKNMNAFVDYKINQL	Consensus	21	380.9
phoE	HLA-DRB5*01:01	155	169	15	NTDFFGLVDGLDLTL	Consensus	21	465.3
phoE	HLA-DRB3*01:01	105	119	15	NYGSFDYGRNLGALY	Consensus	21	177.1
phoE	HLA-DRB1*12:01	272	286	15	QYQFDFGLRPSLGYV	Consensus	21	815.1
phoE	HLA-DQA1*05:01/DQB1*03:01	280	294	15	RPSLGYVLSKGKDIE	Consensus	21	396.5
phoE	HLA-DRB1*04:05	76	90	15	RWESEFSGNKTESDS	Consensus	21	452.1
phoE	HLA-DRB1*03:01	298	312	15	SEDLVNYIDVGLTYY	Consensus	21	558.7
phoE	HLA-DRB3*01:01	298	312	15	SEDLVNYIDVGLTYY	Consensus	21	256.2
phoE	HLA-DRB1*09:01	248	262	15	SETRKMTPISGGFAN	Consensus	21	443.7
phoE	HLA-DRB1*01:01	108	122	15	SFDYGRNLGALYDVE	Consensus	21	34.7
phoE	HLA-DRB3*01:01	191	205	15	SLSYDFGGSDFAVSA	Consensus	21	206.4
phoE	HLA-DRB5*01:01	156	170	15	TDFFGLVDGLDLTLQ	Consensus	21	423.1
phoE	HLA-DQA1*05:01/DQB1*03:01	144	158	15	TKRASGLATYRNTDF	Consensus	21	439.6
phoE	HLA-DRB1*09:01	213	227	15	TNDQNLLARGQGSKA	Consensus	21	228.5
phoE	HLA-DRB1*13:02	254	268	15	TPISGGFANKAQNFE	Consensus	21	231.9
phoE	HLA-DRB3*01:01	190	204	15	TSLSYDFGGSDFAVS	Consensus	21	104
phoE	HLA-DRB5*01:01	310	324	15	TYYFNKNMNAFVDYK	Consensus	21	242.3
phoE	HLA-DRB4*01:01	321	335	15	VDYKINQLKSDNKLG	Consensus	21	336.9
phoE	HLA-DRB3*01:01	188	202	15	VGTSLSYDFGGSDFA	Consensus	21	64
phoE	HLA-DRB1*03:01	302	316	15	VNYIDVGLTYYFNKN	Consensus	21	585.5
phoE	HLA-DRB3*01:01	119	133	15	YDVEAWTDMFPEFGG	Consensus	21	1530.1
phoE	HLA-DPA1*02:01/DPB1*05:01	312	326	15	YFNKNMNAFVDYKIN	Consensus	21	413.9
phoE	HLA-DRB1*12:01	304	318	15	YIDVGLTYYFNKNMN	Consensus	21	871.4
phoE	HLA-DRB1*09:01	242	256	15	YLATMYSETRKMTPI	Consensus	21	236
phoE	HLA-DRB1*09:01	247	261	15	YSETRKMTPISGGFA	Consensus	21	475.9
phoE	HLA-DQA1*04:01/DQB1*04:02	227	241	15	AEAWATGLKYDANNI	Consensus	22	1592.9
phoE	HLA-DRB4*01:01	319	333	15	AFVDYKINQLKSDNK	Consensus	22	401.6
phoE	HLA-DRB5*01:01	319	333	15	AFVDYKINQLKSDNK	Consensus	22	266.5
phoE	HLA-DPA1*02:01/DPB1*05:01	261	275	15	ANKAQNFEAVAQYQF	Consensus	22	1748.2
phoE	HLA-DRB1*04:05	29	43	15	ANKLDVYGKIKAMHY	Consensus	22	983.8
phoE	HLA-DRB1*04:01	271	285	15	AQYQFDFGLRPSLGY	Consensus	22	568.4
phoE	HLA-DRB1*09:01	244	258	15	ATMYSETRKMTPISG	Consensus	22	245.2
phoE	HLA-DRB1*12:01	237	251	15	DANNIYLATMYSETR	Consensus	22	811.8
phoE	HLA-DPA1*01:03/DPB1*02:01	157	171	15	DFFGLVDGLDLTLQY	Consensus	22	324.8
phoE	HLA-DRB5*01:01	157	171	15	DFFGLVDGLDLTLQY	Consensus	22	522.1
phoE	HLA-DRB1*15:01	89	103	15	DSSQKTRLAFAGVKL	Consensus	22	161.2
phoE	HLA-DRB1*01:01	306	320	15	DVGLTYYFNKNMNAF	Consensus	22	34.1
phoE	HLA-DRB1*08:02	33	47	15	DVYGKIKAMHYFSDY	Consensus	22	722.5
phoE	HLA-DPA1*01:03/DPB1*02:01	275	289	15	FDFGLRPSLGYVLSK	Consensus	22	680.7
phoE	HLA-DRB3*01:01	109	123	15	FDYGRNLGALYDVEA	Consensus	22	242.2
phoE	HLA-DRB1*12:01	277	291	15	FGLRPSLGYVLSKGK	Consensus	22	678.3
phoE	HLA-DQA1*03:01/DQB1*03:02	295	309	15	GVGSEDLVNYIDVGL	Consensus	22	1854
phoE	HLA-DRB3*01:01	329	343	15	KSDNKLGINDDDIVA	Consensus	22	6667.4
phoE	HLA-DPA1*02:01/DPB1*05:01	243	257	15	LATMYSETRKMTPIS	Consensus	22	943.6
phoE	HLA-DRB1*09:01	243	257	15	LATMYSETRKMTPIS	Consensus	22	253.8
phoE	HLA-DRB1*15:01	103	117	15	LKNYGSFDYGRNLGA	Consensus	22	433.2
phoE	HLA-DQA1*04:01/DQB1*04:02	192	206	15	LSYDFGGSDFAVSAA	Consensus	22	2468.8
phoE	HLA-DPA1*01:03/DPB1*02:01	317	331	15	MNAFVDYKINQLKSD	Consensus	22	336.4
phoE	HLA-DQA1*03:01/DQB1*03:02	129	143	15	PEFGGDSSAQTDNFM	Consensus	22	1846.7
phoE	HLA-DQA1*05:01/DQB1*03:01	95	109	15	RLAFAGVKLKNYGSF	Consensus	22	289.6
phoE	HLA-DRB1*07:01	95	109	15	RLAFAGVKLKNYGSF	Consensus	22	263.4
phoE	HLA-DRB1*01:01	154	168	15	RNTDFFGLVDGLDLT	Consensus	22	37.1
phoE	HLA-DRB1*04:05	79	93	15	SEFSGNKTESDSSQK	Consensus	22	466.1
phoE	HLA-DQA1*03:01/DQB1*03:02	108	122	15	SFDYGRNLGALYDVE	Consensus	22	1805.3
phoE	HLA-DRB3*01:01	108	122	15	SFDYGRNLGALYDVE	Consensus	22	154.8
phoE	HLA-DQA1*05:01/DQB1*03:01	90	104	15	SSQKTRLAFAGVKLK	Consensus	22	415.6
phoE	HLA-DRB1*12:01	4	18	15	STLALMMMGFVASTA	Consensus	22	1029.4
phoE	HLA-DRB1*03:01	65	79	15	TQINDDLTGYGRWES	Consensus	22	867.9
phoE	HLA-DQA1*03:01/DQB1*03:02	152	166	15	TYRNTDFFGLVDGLD	Consensus	22	1832
phoE	HLA-DQA1*05:01/DQB1*03:01	55	69	15	TYVRFGIKGETQIND	Consensus	22	442.7
phoE	HLA-DRB5*01:01	321	335	15	VDYKINQLKSDNKLG	Consensus	22	268.1
phoE	HLA-DRB3*01:01	121	135	15	VEAWTDMFPEFGGDS	Consensus	22	2775.5
phoE	HLA-DQA1*05:01/DQB1*02:01	302	316	15	VNYIDVGLTYYFNKN	Consensus	22	2233.1
phoE	HLA-DRB3*01:01	106	120	15	YGSFDYGRNLGALYD	Consensus	22	134.3
phoE	HLA-DPA1*01:03/DPB1*02:01	273	287	15	YQFDFGLRPSLGYVL	Consensus	22	300.3
phoE	HLA-DRB1*12:01	261	275	15	ANKAQNFEAVAQYQF	Consensus	22.5	407.9
phoE	HLA-DRB1*12:01	263	277	15	KAQNFEAVAQYQFDF	Consensus	22.5	335.3
phoE	HLA-DRB1*12:01	92	106	15	QKTRLAFAGVKLKNY	Consensus	22.5	561.4
phoE	HLA-DRB1*12:01	95	109	15	RLAFAGVKLKNYGSF	Consensus	22.75	215.1
phoE	HLA-DRB1*13:02	97	111	15	AFAGVKLKNYGSFDY	Consensus	23	208.3
phoE	HLA-DRB1*13:02	99	113	15	AGVKLKNYGSFDYGR	Consensus	23	288.6
phoE	HLA-DRB1*09:01	261	275	15	ANKAQNFEAVAQYQF	Consensus	23	221.4
phoE	HLA-DRB3*01:01	29	43	15	ANKLDVYGKIKAMHY	Consensus	23	460.8
phoE	HLA-DRB5*01:01	238	252	15	ANNIYLATMYSETRK	Consensus	23	273.9
phoE	HLA-DQA1*01:01/DQB1*05:01	147	161	15	ASGLATYRNTDFFGL	Consensus	23	1676
phoE	HLA-DRB1*04:05	229	243	15	AWATGLKYDANNIYL	Consensus	23	793.8
phoE	HLA-DQA1*01:01/DQB1*05:01	69	83	15	DDLTGYGRWESEFSG	Consensus	23	4036.4
phoE	HLA-DRB5*01:01	200	214	15	DFAVSAAYTSSDRTN	Consensus	23	287.7
phoE	HLA-DRB1*03:01	157	171	15	DFFGLVDGLDLTLQY	Consensus	23	921.8
phoE	HLA-DPA1*01:03/DPB1*02:01	51	65	15	DGDQTYVRFGIKGET	Consensus	23	734.2
phoE	HLA-DPA1*01:03/DPB1*02:01	48	62	15	DSKDGDQTYVRFGIK	Consensus	23	764.1
phoE	HLA-DRB1*08:02	306	320	15	DVGLTYYFNKNMNAF	Consensus	23	421.6
phoE	HLA-DRB3*01:01	64	78	15	ETQINDDLTGYGRWE	Consensus	23	1163.7
phoE	HLA-DRB1*13:02	98	112	15	FAGVKLKNYGSFDYG	Consensus	23	238.7
phoE	HLA-DRB3*01:01	275	289	15	FDFGLRPSLGYVLSK	Consensus	23	1159.8
phoE	HLA-DQA1*03:01/DQB1*03:02	109	123	15	FDYGRNLGALYDVEA	Consensus	23	1898.8
phoE	HLA-DRB1*08:02	277	291	15	FGLRPSLGYVLSKGK	Consensus	23	752.2
phoE	HLA-DRB1*08:02	313	327	15	FNKNMNAFVDYKINQ	Consensus	23	772.3
phoE	HLA-DRB3*01:01	116	130	15	GALYDVEAWTDMFPE	Consensus	23	537.1
phoE	HLA-DPA1*02:01/DPB1*05:01	258	272	15	GGFANKAQNFEAVAQ	Consensus	23	6778.8
phoE	HLA-DPA1*02:01/DPB1*05:01	100	114	15	GVKLKNYGSFDYGRN	Consensus	23	1836.1
phoE	HLA-DRB1*04:05	305	319	15	IDVGLTYYFNKNMNA	Consensus	23	498.3
phoE	HLA-DPA1*01:03/DPB1*02:01	50	64	15	KDGDQTYVRFGIKGE	Consensus	23	732
phoE	HLA-DPA1*02:01/DPB1*01:01	291	305	15	KDIEGVGSEDLVNYI	Consensus	23	4123.9
phoE	HLA-DQA1*05:01/DQB1*03:01	181	195	15	KKQNGDGVGTSLSYD	Consensus	23	465.4
phoE	HLA-DPA1*03:01/DPB1*04:02	235	249	15	KYDANNIYLATMYSE	Consensus	23	468.4
phoE	HLA-DQA1*05:01/DQB1*03:01	96	110	15	LAFAGVKLKNYGSFD	Consensus	23	411.5
phoE	HLA-DRB1*01:01	32	46	15	LDVYGKIKAMHYFSD	Consensus	23	82.9
phoE	HLA-DQA1*01:01/DQB1*05:01	334	348	15	LGINDDDIVALGMTY	Consensus	23	5347.9
phoE	HLA-DQA1*04:01/DQB1*04:02	334	348	15	LGINDDDIVALGMTY	Consensus	23	2109.2
phoE	HLA-DPA1*03:01/DPB1*04:02	234	248	15	LKYDANNIYLATMYS	Consensus	23	583.9
phoE	HLA-DRB1*04:05	234	248	15	LKYDANNIYLATMYS	Consensus	23	913.9
phoE	HLA-DRB3*01:01	192	206	15	LSYDFGGSDFAVSAA	Consensus	23	1087.9
phoE	HLA-DQA1*03:01/DQB1*03:02	161	175	15	LVDGLDLTLQYQGKN	Consensus	23	1900.6
phoE	HLA-DRB1*07:01	1	15	15	MKKSTLALMMMGFVA	Consensus	23	39.6
phoE	HLA-DPA1*01:03/DPB1*02:01	318	332	15	NAFVDYKINQLKSDN	Consensus	23	573.6
phoE	HLA-DRB1*11:01	28	42	15	NANKLDVYGKIKAMH	Consensus	23	166.1
phoE	HLA-DRB3*01:01	28	42	15	NANKLDVYGKIKAMH	Consensus	23	1132.3
phoE	HLA-DQA1*01:01/DQB1*05:01	68	82	15	NDDLTGYGRWESEFS	Consensus	23	3648.9
phoE	HLA-DQA1*05:01/DQB1*03:01	214	228	15	NDQNLLARGQGSKAE	Consensus	23	449.9
phoE	HLA-DRB1*09:01	262	276	15	NKAQNFEAVAQYQFD	Consensus	23	267.7
phoE	HLA-DPA1*01:03/DPB1*02:01	316	330	15	NMNAFVDYKINQLKS	Consensus	23	301.3
phoE	HLA-DQA1*05:01/DQB1*03:01	183	197	15	QNGDGVGTSLSYDFG	Consensus	23	405.2
phoE	HLA-DQA1*05:01/DQB1*03:01	54	68	15	QTYVRFGIKGETQIN	Consensus	23	472.3
phoE	HLA-DPA1*01:03/DPB1*02:01	272	286	15	QYQFDFGLRPSLGYV	Consensus	23	186.2
phoE	HLA-DPA1*02:01/DPB1*01:01	95	109	15	RLAFAGVKLKNYGSF	Consensus	23	169.5
phoE	HLA-DRB5*01:01	154	168	15	RNTDFFGLVDGLDLT	Consensus	23	637.2
phoE	HLA-DRB1*01:01	136	150	15	SAQTDNFMTKRASGL	Consensus	23	154.6
phoE	HLA-DQA1*03:01/DQB1*03:02	296	310	15	VGSEDLVNYIDVGLT	Consensus	23	1940.6
phoE	HLA-DPA1*02:01/DPB1*05:01	101	115	15	VKLKNYGSFDYGRNL	Consensus	23	1840.6
phoE	HLA-DPA1*03:01/DPB1*04:02	236	250	15	YDANNIYLATMYSET	Consensus	23	251.6
phoE	HLA-DQA1*01:01/DQB1*05:01	236	250	15	YDANNIYLATMYSET	Consensus	23	1817
phoE	HLA-DRB1*08:02	312	326	15	YFNKNMNAFVDYKIN	Consensus	23	571
phoE	HLA-DQA1*05:01/DQB1*02:01	35	49	15	YGKIKAMHYFSDYDS	Consensus	23	1019.8
phoE	HLA-DRB1*09:01	35	49	15	YGKIKAMHYFSDYDS	Consensus	23	265.6
phoE	HLA-DRB1*04:01	242	256	15	YLATMYSETRKMTPI	Consensus	23	619.4
phoE	HLA-DRB1*01:01	153	167	15	YRNTDFFGLVDGLDL	Consensus	23	84.8
phoE	HLA-DRB3*01:01	153	167	15	YRNTDFFGLVDGLDL	Consensus	23	1114.4
phoE	HLA-DRB5*01:01	153	167	15	YRNTDFFGLVDGLDL	Consensus	23	1043.6
phoE	HLA-DRB1*13:02	285	299	15	YVLSKGKDIEGVGSE	Consensus	23	812.8
phoE	HLA-DRB1*12:01	262	276	15	NKAQNFEAVAQYQFD	Consensus	23.5	433.8
phoE	HLA-DRB3*01:01	21	35	15	AAEVYNKNANKLDVY	Consensus	24	1338.7
phoE	HLA-DRB3*01:01	22	36	15	AEVYNKNANKLDVYG	Consensus	24	1709.8
phoE	HLA-DPA1*02:01/DPB1*05:01	319	333	15	AFVDYKINQLKSDNK	Consensus	24	4650.9
phoE	HLA-DRB1*04:05	319	333	15	AFVDYKINQLKSDNK	Consensus	24	473.6
phoE	HLA-DRB1*11:01	319	333	15	AFVDYKINQLKSDNK	Consensus	24	340.5
phoE	HLA-DRB3*01:01	319	333	15	AFVDYKINQLKSDNK	Consensus	24	852.9
phoE	HLA-DPA1*02:01/DPB1*05:01	99	113	15	AGVKLKNYGSFDYGR	Consensus	24	1928.7
phoE	HLA-DQA1*05:01/DQB1*03:01	180	194	15	AKKQNGDGVGTSLSY	Consensus	24	505
phoE	HLA-DRB5*01:01	7	21	15	ALMMMGFVASTATQA	Consensus	24	313.8
phoE	HLA-DPA1*01:03/DPB1*02:01	261	275	15	ANKAQNFEAVAQYQF	Consensus	24	790
phoE	HLA-DPA1*02:01/DPB1*05:01	244	258	15	ATMYSETRKMTPISG	Consensus	24	1551.2
phoE	HLA-DRB3*01:01	157	171	15	DFFGLVDGLDLTLQY	Consensus	24	198.8
phoE	HLA-DRB1*01:01	195	209	15	DFGGSDFAVSAAYTS	Consensus	24	90.3
phoE	HLA-DRB1*08:02	276	290	15	DFGLRPSLGYVLSKG	Consensus	24	794.6
phoE	HLA-DPA1*01:03/DPB1*02:01	53	67	15	DQTYVRFGIKGETQI	Consensus	24	826.2
phoE	HLA-DPA1*01:03/DPB1*02:01	89	103	15	DSSQKTRLAFAGVKL	Consensus	24	818.6
phoE	HLA-DQA1*05:01/DQB1*03:01	89	103	15	DSSQKTRLAFAGVKL	Consensus	24	511.3
phoE	HLA-DRB1*11:01	322	336	15	DYKINQLKSDNKLGI	Consensus	24	740.8
phoE	HLA-DRB5*01:01	322	336	15	DYKINQLKSDNKLGI	Consensus	24	308.7
phoE	HLA-DQA1*03:01/DQB1*03:02	268	282	15	EAVAQYQFDFGLRPS	Consensus	24	2030.1
phoE	HLA-DRB3*01:01	130	144	15	EFGGDSSAQTDNFMT	Consensus	24	887.9
phoE	HLA-DQA1*05:01/DQB1*02:01	294	308	15	EGVGSEDLVNYIDVG	Consensus	24	1063.7
phoE	HLA-DRB1*08:02	275	289	15	FDFGLRPSLGYVLSK	Consensus	24	813.7
phoE	HLA-DPA1*02:01/DPB1*05:01	267	281	15	FEAVAQYQFDFGLRP	Consensus	24	1968.9
phoE	HLA-DRB3*01:01	158	172	15	FFGLVDGLDLTLQYQ	Consensus	24	209.9
phoE	HLA-DQA1*05:01/DQB1*02:01	159	173	15	FGLVDGLDLTLQYQG	Consensus	24	1086.1
phoE	HLA-DPA1*02:01/DPB1*05:01	313	327	15	FNKNMNAFVDYKINQ	Consensus	24	453.5
phoE	HLA-DRB1*11:01	320	334	15	FVDYKINQLKSDNKL	Consensus	24	382.3
phoE	HLA-DRB3*01:01	320	334	15	FVDYKINQLKSDNKL	Consensus	24	845.2
phoE	HLA-DPA1*01:03/DPB1*02:01	52	66	15	GDQTYVRFGIKGETQ	Consensus	24	780.4
phoE	HLA-DRB5*01:01	12	26	15	GFVASTATQAAEVYN	Consensus	24	254.1
phoE	HLA-DQA1*03:01/DQB1*03:02	258	272	15	GGFANKAQNFEAVAQ	Consensus	24	2420.8
phoE	HLA-DRB3*01:01	60	74	15	GIKGETQINDDLTGY	Consensus	24	1193.5
phoE	HLA-DPA1*02:01/DPB1*01:01	233	247	15	GLKYDANNIYLATMY	Consensus	24	802.9
phoE	HLA-DRB1*11:01	107	121	15	GSFDYGRNLGALYDV	Consensus	24	486.3
phoE	HLA-DRB1*08:02	305	319	15	IDVGLTYYFNKNMNA	Consensus	24	814.2
phoE	HLA-DRB1*13:02	256	270	15	ISGGFANKAQNFEAV	Consensus	24	171.2
phoE	HLA-DRB1*09:01	263	277	15	KAQNFEAVAQYQFDF	Consensus	24	278.4
phoE	HLA-DRB1*07:01	2	16	15	KKSTLALMMMGFVAS	Consensus	24	149.5
phoE	HLA-DPA1*01:03/DPB1*02:01	315	329	15	KNMNAFVDYKINQLK	Consensus	24	270.1
phoE	HLA-DPA1*02:01/DPB1*05:01	315	329	15	KNMNAFVDYKINQLK	Consensus	24	691.4
phoE	HLA-DRB1*04:01	315	329	15	KNMNAFVDYKINQLK	Consensus	24	171.6
phoE	HLA-DRB1*01:01	104	118	15	KNYGSFDYGRNLGAL	Consensus	24	88.2
phoE	HLA-DRB1*11:01	3	17	15	KSTLALMMMGFVAST	Consensus	24	460
phoE	HLA-DQA1*01:02/DQB1*06:02	85	99	15	KTESDSSQKTRLAFA	Consensus	24	673.9
phoE	HLA-DQA1*01:01/DQB1*05:01	235	249	15	KYDANNIYLATMYSE	Consensus	24	2182.5
phoE	HLA-DRB1*13:02	334	348	15	LGINDDDIVALGMTY	Consensus	24	395.1
phoE	HLA-DRB1*15:01	283	297	15	LGYVLSKGKDIEGVG	Consensus	24	2158.6
phoE	HLA-DPA1*02:01/DPB1*05:01	279	293	15	LRPSLGYVLSKGKDI	Consensus	24	1878.6
phoE	HLA-DQA1*05:01/DQB1*02:01	287	301	15	LSKGKDIEGVGSEDL	Consensus	24	100.3
phoE	HLA-DPA1*02:01/DPB1*05:01	318	332	15	NAFVDYKINQLKSDN	Consensus	24	2779.2
phoE	HLA-DPA1*01:03/DPB1*02:01	240	254	15	NIYLATMYSETRKMT	Consensus	24	810.6
phoE	HLA-DRB1*01:01	30	44	15	NKLDVYGKIKAMHYF	Consensus	24	89.4
phoE	HLA-DRB4*01:01	30	44	15	NKLDVYGKIKAMHYF	Consensus	24	460.1
phoE	HLA-DPA1*01:03/DPB1*02:01	314	328	15	NKNMNAFVDYKINQL	Consensus	24	269.6
phoE	HLA-DPA1*02:01/DPB1*05:01	314	328	15	NKNMNAFVDYKINQL	Consensus	24	546.8
phoE	HLA-DQA1*03:01/DQB1*03:02	314	328	15	NKNMNAFVDYKINQL	Consensus	24	2053.2
phoE	HLA-DRB1*04:05	314	328	15	NKNMNAFVDYKINQL	Consensus	24	531.2
phoE	HLA-DPA1*02:01/DPB1*05:01	316	330	15	NMNAFVDYKINQLKS	Consensus	24	956.8
phoE	HLA-DRB1*04:05	316	330	15	NMNAFVDYKINQLKS	Consensus	24	522.1
phoE	HLA-DRB5*01:01	316	330	15	NMNAFVDYKINQLKS	Consensus	24	308
phoE	HLA-DQA1*04:01/DQB1*04:02	129	143	15	PEFGGDSSAQTDNFM	Consensus	24	1727
phoE	HLA-DRB1*15:01	281	295	15	PSLGYVLSKGKDIEG	Consensus	24	1119.1
phoE	HLA-DRB3*01:01	20	34	15	QAAEVYNKNANKLDV	Consensus	24	1827.9
phoE	HLA-DRB1*04:01	272	286	15	QYQFDFGLRPSLGYV	Consensus	24	659.7
phoE	HLA-DRB1*15:01	280	294	15	RPSLGYVLSKGKDIE	Consensus	24	847.5
phoE	HLA-DQA1*01:02/DQB1*06:02	199	213	15	SDFAVSAAYTSSDRT	Consensus	24	455.9
phoE	HLA-DRB1*08:02	248	262	15	SETRKMTPISGGFAN	Consensus	24	643
phoE	HLA-DPA1*01:03/DPB1*02:01	49	63	15	SKDGDQTYVRFGIKG	Consensus	24	823.7
phoE	HLA-DRB1*15:01	282	296	15	SLGYVLSKGKDIEGV	Consensus	24	1100.9
phoE	HLA-DPA1*02:01/DPB1*01:01	90	104	15	SSQKTRLAFAGVKLK	Consensus	24	776.7
phoE	HLA-DPA1*02:01/DPB1*01:01	156	170	15	TDFFGLVDGLDLTLQ	Consensus	24	283.2
phoE	HLA-DRB3*01:01	19	33	15	TQAAEVYNKNANKLD	Consensus	24	3030
phoE	HLA-DRB1*08:02	250	264	15	TRKMTPISGGFANKA	Consensus	24	528.5
phoE	HLA-DPA1*02:01/DPB1*01:01	270	284	15	VAQYQFDFGLRPSLG	Consensus	24	782.4
phoE	HLA-DRB1*04:01	270	284	15	VAQYQFDFGLRPSLG	Consensus	24	626.3
phoE	HLA-DRB1*11:01	321	335	15	VDYKINQLKSDNKLG	Consensus	24	443.1
phoE	HLA-DQA1*05:01/DQB1*02:01	236	250	15	YDANNIYLATMYSET	Consensus	24	1083.2
phoE	HLA-DPA1*01:03/DPB1*02:01	194	208	15	YDFGGSDFAVSAAYT	Consensus	24	811.9
phoE	HLA-DRB1*11:01	323	337	15	YKINQLKSDNKLGIN	Consensus	24	1445.8
phoE	HLA-DRB1*11:01	285	299	15	YVLSKGKDIEGVGSE	Consensus	24	3080.1
phoE	HLA-DRB1*12:01	93	107	15	KTRLAFAGVKLKNYG	Consensus	24.5	519
phoE	HLA-DRB1*12:01	236	250	15	YDANNIYLATMYSET	Consensus	24.5	963.8
phoE	HLA-DRB1*12:01	335	349	15	GINDDDIVALGMTYQ	Consensus	24.95	253.8
phoE	HLA-DRB1*04:05	40	54	15	AMHYFSDYDSKDGDQ	Consensus	25	317
phoE	HLA-DRB1*04:01	269	283	15	AVAQYQFDFGLRPSL	Consensus	25	688.8
phoE	HLA-DRB5*01:01	195	209	15	DFGGSDFAVSAAYTS	Consensus	25	533.8
phoE	HLA-DQA1*05:01/DQB1*03:01	53	67	15	DQTYVRFGIKGETQI	Consensus	25	534.3
phoE	HLA-DRB1*01:01	33	47	15	DVYGKIKAMHYFSDY	Consensus	25	97.6
phoE	HLA-DRB1*04:05	228	242	15	EAWATGLKYDANNIY	Consensus	25	1598.1
phoE	HLA-DQA1*04:01/DQB1*04:02	201	215	15	FAVSAAYTSSDRTND	Consensus	25	4613.6
phoE	HLA-DRB5*01:01	201	215	15	FAVSAAYTSSDRTND	Consensus	25	875.5
phoE	HLA-DQA1*03:01/DQB1*03:02	158	172	15	FFGLVDGLDLTLQYQ	Consensus	25	1167.2
phoE	HLA-DPA1*01:03/DPB1*02:01	159	173	15	FGLVDGLDLTLQYQG	Consensus	25	842.2
phoE	HLA-DQA1*03:01/DQB1*03:02	159	173	15	FGLVDGLDLTLQYQG	Consensus	25	1343.8
phoE	HLA-DRB3*01:01	313	327	15	FNKNMNAFVDYKINQ	Consensus	25	2489.7
phoE	HLA-DRB1*08:02	320	334	15	FVDYKINQLKSDNKL	Consensus	25	1967.1
phoE	HLA-DPA1*01:03/DPB1*02:01	116	130	15	GALYDVEAWTDMFPE	Consensus	25	393.6
phoE	HLA-DQA1*05:01/DQB1*03:01	52	66	15	GDQTYVRFGIKGETQ	Consensus	25	528.1
phoE	HLA-DQA1*04:01/DQB1*04:02	335	349	15	GINDDDIVALGMTYQ	Consensus	25	1817.8
phoE	HLA-DRB1*03:01	335	349	15	GINDDDIVALGMTYQ	Consensus	25	248.4
phoE	HLA-DRB3*01:01	36	50	15	GKIKAMHYFSDYDSK	Consensus	25	1265.3
phoE	HLA-DQA1*03:01/DQB1*03:02	233	247	15	GLKYDANNIYLATMY	Consensus	25	1051
phoE	HLA-DRB1*04:05	75	89	15	GRWESEFSGNKTESD	Consensus	25	678.9
phoE	HLA-DRB5*01:01	75	89	15	GRWESEFSGNKTESD	Consensus	25	1404.5
phoE	HLA-DQA1*03:01/DQB1*03:02	297	311	15	GSEDLVNYIDVGLTY	Consensus	25	2111.5
phoE	HLA-DRB1*15:01	295	309	15	GVGSEDLVNYIDVGL	Consensus	25	507.9
phoE	HLA-DRB1*13:02	100	114	15	GVKLKNYGSFDYGRN	Consensus	25	445.4
phoE	HLA-DRB5*01:01	73	87	15	GYGRWESEFSGNKTE	Consensus	25	753.9
phoE	HLA-DRB1*03:01	62	76	15	KGETQINDDLTGYGR	Consensus	25	1037.2
phoE	HLA-DQA1*05:01/DQB1*02:01	37	51	15	KIKAMHYFSDYDSKD	Consensus	25	1142.6
phoE	HLA-DPA1*03:01/DPB1*04:02	2	16	15	KKSTLALMMMGFVAS	Consensus	25	443.3
phoE	HLA-DRB1*12:01	2	16	15	KKSTLALMMMGFVAS	Consensus	25	722.1
phoE	HLA-DPA1*02:01/DPB1*05:01	31	45	15	KLDVYGKIKAMHYFS	Consensus	25	763.5
phoE	HLA-DRB1*12:01	3	17	15	KSTLALMMMGFVAST	Consensus	25	1199.7
phoE	HLA-DRB1*04:05	235	249	15	KYDANNIYLATMYSE	Consensus	25	569.8
phoE	HLA-DRB1*07:01	6	20	15	LALMMMGFVASTATQ	Consensus	25	320.9
phoE	HLA-DQA1*03:01/DQB1*03:02	234	248	15	LKYDANNIYLATMYS	Consensus	25	1131.3
phoE	HLA-DRB1*01:01	234	248	15	LKYDANNIYLATMYS	Consensus	25	62.7
phoE	HLA-DQA1*03:01/DQB1*03:02	192	206	15	LSYDFGGSDFAVSAA	Consensus	25	2126.4
phoE	HLA-DRB5*01:01	71	85	15	LTGYGRWESEFSGNK	Consensus	25	1248.6
phoE	HLA-DRB5*01:01	309	323	15	LTYYFNKNMNAFVDY	Consensus	25	318
phoE	HLA-DPA1*01:03/DPB1*02:01	118	132	15	LYDVEAWTDMFPEFG	Consensus	25	173
phoE	HLA-DRB1*07:01	317	331	15	MNAFVDYKINQLKSD	Consensus	25	125.3
phoE	HLA-DRB1*11:01	318	332	15	NAFVDYKINQLKSDN	Consensus	25	489.5
phoE	HLA-DPA1*02:01/DPB1*05:01	266	280	15	NFEAVAQYQFDFGLR	Consensus	25	1980.2
phoE	HLA-DRB1*04:01	30	44	15	NKLDVYGKIKAMHYF	Consensus	25	680.3
phoE	HLA-DQA1*05:01/DQB1*02:01	332	346	15	NKLGINDDDIVALGM	Consensus	25	770.6
phoE	HLA-DQA1*05:01/DQB1*02:01	314	328	15	NKNMNAFVDYKINQL	Consensus	25	1123.3
phoE	HLA-DRB1*04:01	314	328	15	NKNMNAFVDYKINQL	Consensus	25	383.4
phoE	HLA-DRB1*07:01	316	330	15	NMNAFVDYKINQLKS	Consensus	25	76.8
phoE	HLA-DPA1*02:01/DPB1*01:01	155	169	15	NTDFFGLVDGLDLTL	Consensus	25	306.8
phoE	HLA-DRB1*13:02	255	269	15	PISGGFANKAQNFEA	Consensus	25	274.2
phoE	HLA-DQA1*03:01/DQB1*03:02	223	237	15	QGSKAEAWATGLKYD	Consensus	25	2130
phoE	HLA-DPA1*02:01/DPB1*05:01	265	279	15	QNFEAVAQYQFDFGL	Consensus	25	2049
phoE	HLA-DQA1*04:01/DQB1*04:02	183	197	15	QNGDGVGTSLSYDFG	Consensus	25	1793.9
phoE	HLA-DRB1*08:02	251	265	15	RKMTPISGGFANKAQ	Consensus	25	659.2
phoE	HLA-DRB1*08:02	199	213	15	SDFAVSAAYTSSDRT	Consensus	25	834.9
phoE	HLA-DRB1*04:01	108	122	15	SFDYGRNLGALYDVE	Consensus	25	491.9
phoE	HLA-DQA1*01:02/DQB1*06:02	17	31	15	TATQAAEVYNKNANK	Consensus	25	1410.8
phoE	HLA-DRB5*01:01	72	86	15	TGYGRWESEFSGNKT	Consensus	25	783.4
phoE	HLA-DRB1*07:01	5	19	15	TLALMMMGFVASTAT	Consensus	25	321.7
phoE	HLA-DRB1*07:01	14	28	15	VASTATQAAEVYNKN	Consensus	25	311.3
phoE	HLA-DQA1*03:01/DQB1*03:02	162	176	15	VDGLDLTLQYQGKNE	Consensus	25	1969.6
phoE	HLA-DPA1*01:03/DPB1*02:01	119	133	15	YDVEAWTDMFPEFGG	Consensus	25	233.3
phoE	HLA-DQA1*01:02/DQB1*06:02	312	326	15	YFNKNMNAFVDYKIN	Consensus	25	340.1
phoE	HLA-DRB5*01:01	74	88	15	YGRWESEFSGNKTES	Consensus	25	824.7
phoE	HLA-DRB5*01:01	323	337	15	YKINQLKSDNKLGIN	Consensus	25	319.1
phoE	HLA-DQA1*05:01/DQB1*03:01	56	70	15	YVRFGIKGETQINDD	Consensus	25	532.5
phoE	HLA-DQA1*01:02/DQB1*06:02	311	325	15	YYFNKNMNAFVDYKI	Consensus	25	243.5
phoE	HLA-DRB1*12:01	94	108	15	TRLAFAGVKLKNYGS	Consensus	25.5	424.8
phoE	HLA-DQA1*01:01/DQB1*05:01	261	275	15	ANKAQNFEAVAQYQF	Consensus	26	2118.6
phoE	HLA-DRB1*04:01	29	43	15	ANKLDVYGKIKAMHY	Consensus	26	1420.6
phoE	HLA-DRB1*12:01	238	252	15	ANNIYLATMYSETRK	Consensus	26	794.6
phoE	HLA-DQA1*01:01/DQB1*05:01	237	251	15	DANNIYLATMYSETR	Consensus	26	2116.8
phoE	HLA-DRB1*07:01	237	251	15	DANNIYLATMYSETR	Consensus	26	337.9
phoE	HLA-DRB5*01:01	237	251	15	DANNIYLATMYSETR	Consensus	26	835.7
phoE	HLA-DQA1*01:01/DQB1*05:01	70	84	15	DLTGYGRWESEFSGN	Consensus	26	4938.8
phoE	HLA-DPA1*02:01/DPB1*05:01	300	314	15	DLVNYIDVGLTYYFN	Consensus	26	2123.6
phoE	HLA-DQA1*03:01/DQB1*03:02	126	140	15	DMFPEFGGDSSAQTD	Consensus	26	2246.7
phoE	HLA-DQA1*04:01/DQB1*04:02	126	140	15	DMFPEFGGDSSAQTD	Consensus	26	2154.1
phoE	HLA-DRB1*01:01	215	229	15	DQNLLARGQGSKAEA	Consensus	26	44.6
phoE	HLA-DQA1*01:02/DQB1*06:02	211	225	15	DRTNDQNLLARGQGS	Consensus	26	343.1
phoE	HLA-DPA1*03:01/DPB1*04:02	268	282	15	EAVAQYQFDFGLRPS	Consensus	26	706.2
phoE	HLA-DQA1*03:01/DQB1*03:02	299	313	15	EDLVNYIDVGLTYYF	Consensus	26	2204.8
phoE	HLA-DQA1*03:01/DQB1*03:02	130	144	15	EFGGDSSAQTDNFMT	Consensus	26	2219.9
phoE	HLA-DPA1*03:01/DPB1*04:02	233	247	15	GLKYDANNIYLATMY	Consensus	26	732.9
phoE	HLA-DQA1*01:01/DQB1*05:01	308	322	15	GLTYYFNKNMNAFVD	Consensus	26	799
phoE	HLA-DRB5*01:01	308	322	15	GLTYYFNKNMNAFVD	Consensus	26	355.4
phoE	HLA-DRB1*08:02	198	212	15	GSDFAVSAAYTSSDR	Consensus	26	884.7
phoE	HLA-DQA1*03:01/DQB1*03:02	224	238	15	GSKAEAWATGLKYDA	Consensus	26	2252.1
phoE	HLA-DRB1*09:01	284	298	15	GYVLSKGKDIEGVGS	Consensus	26	26.7
phoE	HLA-DRB3*01:01	305	319	15	IDVGLTYYFNKNMNA	Consensus	26	415.3
phoE	HLA-DRB1*03:01	336	350	15	INDDDIVALGMTYQF	Consensus	26	1433.4
phoE	HLA-DRB1*09:01	336	350	15	INDDDIVALGMTYQF	Consensus	26	131.6
phoE	HLA-DRB1*01:01	241	255	15	IYLATMYSETRKMTP	Consensus	26	192.4
phoE	HLA-DRB5*01:01	315	329	15	KNMNAFVDYKINQLK	Consensus	26	351.9
phoE	HLA-DRB1*11:01	93	107	15	KTRLAFAGVKLKNYG	Consensus	26	53.7
phoE	HLA-DRB1*07:01	243	257	15	LATMYSETRKMTPIS	Consensus	26	167.2
phoE	HLA-DRB5*01:01	243	257	15	LATMYSETRKMTPIS	Consensus	26	429.7
phoE	HLA-DRB1*04:01	103	117	15	LKNYGSFDYGRNLGA	Consensus	26	735.2
phoE	HLA-DQA1*01:01/DQB1*05:01	71	85	15	LTGYGRWESEFSGNK	Consensus	26	5868.8
phoE	HLA-DQA1*04:01/DQB1*04:02	127	141	15	MFPEFGGDSSAQTDN	Consensus	26	2424.8
phoE	HLA-DRB3*01:01	11	25	15	MGFVASTATQAAEVY	Consensus	26	1350.1
phoE	HLA-DRB1*01:01	214	228	15	NDQNLLARGQGSKAE	Consensus	26	72.9
phoE	HLA-DQA1*01:01/DQB1*05:01	262	276	15	NKAQNFEAVAQYQFD	Consensus	26	2086.1
phoE	HLA-DRB3*01:01	155	169	15	NTDFFGLVDGLDLTL	Consensus	26	528.1
phoE	HLA-DRB3*01:01	154	168	15	RNTDFFGLVDGLDLT	Consensus	26	885.1
phoE	HLA-DRB1*13:02	330	344	15	SDNKLGINDDDIVAL	Consensus	26	467.5
phoE	HLA-DRB3*01:01	156	170	15	TDFFGLVDGLDLTLQ	Consensus	26	546.3
phoE	HLA-DRB1*09:01	139	153	15	TDNFMTKRASGLATY	Consensus	26	318.3
phoE	HLA-DRB1*08:02	232	246	15	TGLKYDANNIYLATM	Consensus	26	876
phoE	HLA-DRB3*01:01	296	310	15	VGSEDLVNYIDVGLT	Consensus	26	2545
phoE	HLA-DPA1*02:01/DPB1*01:01	302	316	15	VNYIDVGLTYYFNKN	Consensus	26	232.6
phoE	HLA-DRB1*04:01	34	48	15	VYGKIKAMHYFSDYD	Consensus	26	449.2
phoE	HLA-DRB1*04:01	35	49	15	YGKIKAMHYFSDYDS	Consensus	26	942.9
phoE	HLA-DRB1*11:01	106	120	15	YGSFDYGRNLGALYD	Consensus	26	559.5
phoE	HLA-DRB1*07:01	242	256	15	YLATMYSETRKMTPI	Consensus	26	83
phoE	HLA-DRB1*09:01	285	299	15	YVLSKGKDIEGVGSE	Consensus	26	102.1
phoE	HLA-DRB1*12:01	99	113	15	AGVKLKNYGSFDYGR	Consensus	26.5	649.1
phoE	HLA-DRB1*12:01	306	320	15	DVGLTYYFNKNMNAF	Consensus	26.5	1776.8
phoE	HLA-DRB1*12:01	96	110	15	LAFAGVKLKNYGSFD	Consensus	26.8	246.8
phoE	HLA-DRB1*12:01	319	333	15	AFVDYKINQLKSDNK	Consensus	27	1704.7
phoE	HLA-DPA1*02:01/DPB1*01:01	7	21	15	ALMMMGFVASTATQA	Consensus	27	3288.2
phoE	HLA-DRB1*07:01	238	252	15	ANNIYLATMYSETRK	Consensus	27	363.1
phoE	HLA-DRB1*09:01	264	278	15	AQNFEAVAQYQFDFG	Consensus	27	341.2
phoE	HLA-DRB1*12:01	264	278	15	AQNFEAVAQYQFDFG	Consensus	27	434
phoE	HLA-DRB1*09:01	137	151	15	AQTDNFMTKRASGLA	Consensus	27	622.4
phoE	HLA-DPA1*02:01/DPB1*05:01	271	285	15	AQYQFDFGLRPSLGY	Consensus	27	1509.3
phoE	HLA-DRB1*08:02	231	245	15	ATGLKYDANNIYLAT	Consensus	27	894.1
phoE	HLA-DQA1*03:01/DQB1*03:02	157	171	15	DFFGLVDGLDLTLQY	Consensus	27	1358.4
phoE	HLA-DQA1*03:01/DQB1*03:02	300	314	15	DLVNYIDVGLTYYFN	Consensus	27	3242.3
phoE	HLA-DQA1*01:02/DQB1*06:02	140	154	15	DNFMTKRASGLATYR	Consensus	27	523.8
phoE	HLA-DRB1*13:02	331	345	15	DNKLGINDDDIVALG	Consensus	27	526.6
phoE	HLA-DPA1*01:03/DPB1*02:01	120	134	15	DVEAWTDMFPEFGGD	Consensus	27	223.7
phoE	HLA-DQA1*05:01/DQB1*03:01	179	193	15	EAKKQNGDGVGTSLS	Consensus	27	620.1
phoE	HLA-DRB1*08:02	249	263	15	ETRKMTPISGGFANK	Consensus	27	510.5
phoE	HLA-DRB3*01:01	23	37	15	EVYNKNANKLDVYGK	Consensus	27	2407.3
phoE	HLA-DQA1*01:01/DQB1*05:01	260	274	15	FANKAQNFEAVAQYQ	Consensus	27	2164.2
phoE	HLA-DPA1*02:01/DPB1*05:01	277	291	15	FGLRPSLGYVLSKGK	Consensus	27	2212.4
phoE	HLA-DRB1*01:01	313	327	15	FNKNMNAFVDYKINQ	Consensus	27	128.8
phoE	HLA-DRB1*04:01	313	327	15	FNKNMNAFVDYKINQ	Consensus	27	755.1
phoE	HLA-DQA1*01:01/DQB1*05:01	320	334	15	FVDYKINQLKSDNKL	Consensus	27	2211.8
phoE	HLA-DPA1*02:01/DPB1*05:01	259	273	15	GFANKAQNFEAVAQY	Consensus	27	3983.9
phoE	HLA-DQA1*01:02/DQB1*06:02	259	273	15	GFANKAQNFEAVAQY	Consensus	27	382.9
phoE	HLA-DRB4*01:01	36	50	15	GKIKAMHYFSDYDSK	Consensus	27	522.3
phoE	HLA-DRB1*04:05	233	247	15	GLKYDANNIYLATMY	Consensus	27	645.3
phoE	HLA-DPA1*02:01/DPB1*05:01	278	292	15	GLRPSLGYVLSKGKD	Consensus	27	2198.5
phoE	HLA-DQA1*01:01/DQB1*05:01	107	121	15	GSFDYGRNLGALYDV	Consensus	27	2162
phoE	HLA-DQA1*05:01/DQB1*03:01	189	203	15	GTSLSYDFGGSDFAV	Consensus	27	638.1
phoE	HLA-DRB3*01:01	42	56	15	HYFSDYDSKDGDQTY	Consensus	27	1414.9
phoE	HLA-DQA1*05:01/DQB1*02:01	38	52	15	IKAMHYFSDYDSKDG	Consensus	27	1288.8
phoE	HLA-DRB1*11:01	325	339	15	INQLKSDNKLGINDD	Consensus	27	4409.4
phoE	HLA-DPA1*02:01/DPB1*01:01	241	255	15	IYLATMYSETRKMTP	Consensus	27	887.8
phoE	HLA-DPA1*02:01/DPB1*05:01	37	51	15	KIKAMHYFSDYDSKD	Consensus	27	2174.5
phoE	HLA-DRB1*11:01	324	338	15	KINQLKSDNKLGIND	Consensus	27	3120.7
phoE	HLA-DPA1*01:03/DPB1*02:01	2	16	15	KKSTLALMMMGFVAS	Consensus	27	992.9
phoE	HLA-DPA1*01:03/DPB1*02:01	3	17	15	KSTLALMMMGFVAST	Consensus	27	995.5
phoE	HLA-DRB1*04:01	3	17	15	KSTLALMMMGFVAST	Consensus	27	916.3
phoE	HLA-DPA1*01:03/DPB1*02:01	235	249	15	KYDANNIYLATMYSE	Consensus	27	543.5
phoE	HLA-DRB1*03:01	243	257	15	LATMYSETRKMTPIS	Consensus	27	274.6
phoE	HLA-DPA1*02:01/DPB1*01:01	8	22	15	LMMMGFVASTATQAA	Consensus	27	3038.6
phoE	HLA-DQA1*01:01/DQB1*05:01	309	323	15	LTYYFNKNMNAFVDY	Consensus	27	395.8
phoE	HLA-DRB1*03:01	161	175	15	LVDGLDLTLQYQGKN	Consensus	27	1160.7
phoE	HLA-DPA1*02:01/DPB1*01:01	301	315	15	LVNYIDVGLTYYFNK	Consensus	27	205.5
phoE	HLA-DQA1*03:01/DQB1*03:02	127	141	15	MFPEFGGDSSAQTDN	Consensus	27	2276.8
phoE	HLA-DRB1*04:05	41	55	15	MHYFSDYDSKDGDQT	Consensus	27	567
phoE	HLA-DRB1*15:01	1	15	15	MKKSTLALMMMGFVA	Consensus	27	605.7
phoE	HLA-DRB1*15:01	10	24	15	MMGFVASTATQAAEV	Consensus	27	606.2
phoE	HLA-DRB1*04:01	317	331	15	MNAFVDYKINQLKSD	Consensus	27	124
phoE	HLA-DRB5*01:01	317	331	15	MNAFVDYKINQLKSD	Consensus	27	375.8
phoE	HLA-DQA1*04:01/DQB1*04:02	184	198	15	NGDGVGTSLSYDFGG	Consensus	27	1951.9
phoE	HLA-DRB1*03:01	240	254	15	NIYLATMYSETRKMT	Consensus	27	360.9
phoE	HLA-DRB1*13:02	332	346	15	NKLGINDDDIVALGM	Consensus	27	521.3
phoE	HLA-DQA1*03:01/DQB1*03:02	155	169	15	NTDFFGLVDGLDLTL	Consensus	27	1659
phoE	HLA-DRB1*09:01	155	169	15	NTDFFGLVDGLDLTL	Consensus	27	89.5
phoE	HLA-DRB1*08:02	303	317	15	NYIDVGLTYYFNKNM	Consensus	27	861.3
phoE	HLA-DRB1*11:01	92	106	15	QKTRLAFAGVKLKNY	Consensus	27	75.6
phoE	HLA-DRB1*09:01	138	152	15	QTDNFMTKRASGLAT	Consensus	27	393.3
phoE	HLA-DPA1*02:01/DPB1*05:01	272	286	15	QYQFDFGLRPSLGYV	Consensus	27	2262.4
phoE	HLA-DPA1*02:01/DPB1*05:01	280	294	15	RPSLGYVLSKGKDIE	Consensus	27	2218.7
phoE	HLA-DQA1*05:01/DQB1*03:01	88	102	15	SDSSQKTRLAFAGVK	Consensus	27	633.8
phoE	HLA-DRB1*13:02	257	271	15	SGGFANKAQNFEAVA	Consensus	27	232.3
phoE	HLA-DQA1*05:01/DQB1*03:01	16	30	15	STATQAAEVYNKNAN	Consensus	27	147.9
phoE	HLA-DRB1*11:01	4	18	15	STLALMMMGFVASTA	Consensus	27	589.3
phoE	HLA-DQA1*03:01/DQB1*03:02	156	170	15	TDFFGLVDGLDLTLQ	Consensus	27	1805.5
phoE	HLA-DRB1*09:01	156	170	15	TDFFGLVDGLDLTLQ	Consensus	27	91.7
phoE	HLA-DQA1*03:01/DQB1*03:02	232	246	15	TGLKYDANNIYLATM	Consensus	27	1346.5
phoE	HLA-DQA1*04:01/DQB1*04:02	5	19	15	TLALMMMGFVASTAT	Consensus	27	1951.1
phoE	HLA-DRB1*12:01	5	19	15	TLALMMMGFVASTAT	Consensus	27	1201.3
phoE	HLA-DQA1*01:01/DQB1*05:01	310	324	15	TYYFNKNMNAFVDYK	Consensus	27	418.3
phoE	HLA-DRB3*01:01	321	335	15	VDYKINQLKSDNKLG	Consensus	27	784.8
phoE	HLA-DRB1*04:05	203	217	15	VSAAYTSSDRTNDQN	Consensus	27	686.9
phoE	HLA-DPA1*02:01/DPB1*01:01	34	48	15	VYGKIKAMHYFSDYD	Consensus	27	881.4
phoE	HLA-DRB1*07:01	34	48	15	VYGKIKAMHYFSDYD	Consensus	27	111.5
phoE	HLA-DRB1*01:01	236	250	15	YDANNIYLATMYSET	Consensus	27	159
phoE	HLA-DRB1*07:01	236	250	15	YDANNIYLATMYSET	Consensus	27	358.1
phoE	HLA-DRB1*07:01	35	49	15	YGKIKAMHYFSDYDS	Consensus	27	265.4
phoE	HLA-DRB1*09:01	111	125	15	YGRNLGALYDVEAWT	Consensus	27	342.5
phoE	HLA-DRB1*03:01	242	256	15	YLATMYSETRKMTPI	Consensus	27	275
phoE	HLA-DPA1*03:01/DPB1*04:02	273	287	15	YQFDFGLRPSLGYVL	Consensus	27	1732.8
phoE	HLA-DRB1*12:01	271	285	15	AQYQFDFGLRPSLGY	Consensus	27.5	1251.1
phoE	HLA-DRB1*12:01	305	319	15	IDVGLTYYFNKNMNA	Consensus	27.5	1444.1
phoE	HLA-DRB1*04:01	319	333	15	AFVDYKINQLKSDNK	Consensus	28	238
phoE	HLA-DQA1*03:01/DQB1*03:02	7	21	15	ALMMMGFVASTATQA	Consensus	28	2756.6
phoE	HLA-DRB1*11:01	238	252	15	ANNIYLATMYSETRK	Consensus	28	627.8
phoE	HLA-DRB1*03:01	271	285	15	AQYQFDFGLRPSLGY	Consensus	28	848.2
phoE	HLA-DPA1*02:01/DPB1*01:01	231	245	15	ATGLKYDANNIYLAT	Consensus	28	1960.4
phoE	HLA-DRB1*03:01	269	283	15	AVAQYQFDFGLRPSL	Consensus	28	648.7
phoE	HLA-DQA1*05:01/DQB1*02:01	237	251	15	DANNIYLATMYSETR	Consensus	28	1337.6
phoE	HLA-DRB1*09:01	157	171	15	DFFGLVDGLDLTLQY	Consensus	28	109.4
phoE	HLA-DRB1*04:01	70	84	15	DLTGYGRWESEFSGN	Consensus	28	798.6
phoE	HLA-DPA1*02:01/DPB1*01:01	300	314	15	DLVNYIDVGLTYYFN	Consensus	28	225.5
phoE	HLA-DRB1*09:01	140	154	15	DNFMTKRASGLATYR	Consensus	28	349.2
phoE	HLA-DRB1*04:01	322	336	15	DYKINQLKSDNKLGI	Consensus	28	1255.3
phoE	HLA-DRB1*03:01	268	282	15	EAVAQYQFDFGLRPS	Consensus	28	931.9
phoE	HLA-DQA1*05:01/DQB1*02:01	122	136	15	EAWTDMFPEFGGDSS	Consensus	28	204.3
phoE	HLA-DRB1*13:02	299	313	15	EDLVNYIDVGLTYYF	Consensus	28	149.7
phoE	HLA-DRB1*12:01	320	334	15	FVDYKINQLKSDNKL	Consensus	28	1563.1
phoE	HLA-DQA1*01:01/DQB1*05:01	259	273	15	GFANKAQNFEAVAQY	Consensus	28	2317.8
phoE	HLA-DQA1*05:01/DQB1*02:01	36	50	15	GKIKAMHYFSDYDSK	Consensus	28	1373.6
phoE	HLA-DQA1*04:01/DQB1*04:02	222	236	15	GQGSKAEAWATGLKY	Consensus	28	2056.6
phoE	HLA-DRB1*13:02	297	311	15	GSEDLVNYIDVGLTY	Consensus	28	150.9
phoE	HLA-DRB1*01:01	305	319	15	IDVGLTYYFNKNMNA	Consensus	28	113.3
phoE	HLA-DRB1*03:01	241	255	15	IYLATMYSETRKMTP	Consensus	28	382.1
phoE	HLA-DRB1*11:01	50	64	15	KDGDQTYVRFGIKGE	Consensus	28	621.3
phoE	HLA-DRB1*04:05	145	159	15	KRASGLATYRNTDFF	Consensus	28	390.9
phoE	HLA-DRB1*12:01	235	249	15	KYDANNIYLATMYSE	Consensus	28	1179.4
phoE	HLA-DQA1*04:01/DQB1*04:02	6	20	15	LALMMMGFVASTATQ	Consensus	28	2109.7
phoE	HLA-DQA1*05:01/DQB1*02:01	6	20	15	LALMMMGFVASTATQ	Consensus	28	717.9
phoE	HLA-DPA1*01:03/DPB1*02:01	279	293	15	LRPSLGYVLSKGKDI	Consensus	28	1435.4
phoE	HLA-DPA1*02:01/DPB1*01:01	1	15	15	MKKSTLALMMMGFVA	Consensus	28	923
phoE	HLA-DPA1*02:01/DPB1*01:01	10	24	15	MMGFVASTATQAAEV	Consensus	28	3134.7
phoE	HLA-DRB1*11:01	9	23	15	MMMGFVASTATQAAE	Consensus	28	282.3
phoE	HLA-DRB3*01:01	314	328	15	NKNMNAFVDYKINQL	Consensus	28	2580.3
phoE	HLA-DRB1*04:01	316	330	15	NMNAFVDYKINQLKS	Consensus	28	120.9
phoE	HLA-DRB1*11:01	239	253	15	NNIYLATMYSETRKM	Consensus	28	405.1
phoE	HLA-DPA1*02:01/DPB1*01:01	303	317	15	NYIDVGLTYYFNKNM	Consensus	28	250.9
phoE	HLA-DRB1*13:02	327	341	15	QLKSDNKLGINDDDI	Consensus	28	540.1
phoE	HLA-DRB1*09:01	272	286	15	QYQFDFGLRPSLGYV	Consensus	28	351.2
phoE	HLA-DRB1*08:02	95	109	15	RLAFAGVKLKNYGSF	Consensus	28	967.2
phoE	HLA-DPA1*02:01/DPB1*01:01	154	168	15	RNTDFFGLVDGLDLT	Consensus	28	371.9
phoE	HLA-DQA1*03:01/DQB1*03:02	154	168	15	RNTDFFGLVDGLDLT	Consensus	28	1425
phoE	HLA-DRB1*11:01	108	122	15	SFDYGRNLGALYDVE	Consensus	28	657.1
phoE	HLA-DRB1*04:01	148	162	15	SGLATYRNTDFFGLV	Consensus	28	800.4
phoE	HLA-DQA1*05:01/DQB1*03:01	225	239	15	SKAEAWATGLKYDAN	Consensus	28	255.4
phoE	HLA-DPA1*01:03/DPB1*02:01	4	18	15	STLALMMMGFVASTA	Consensus	28	1061.9
phoE	HLA-DQA1*05:01/DQB1*02:01	4	18	15	STLALMMMGFVASTA	Consensus	28	525.4
phoE	HLA-DQA1*01:02/DQB1*06:02	139	153	15	TDNFMTKRASGLATY	Consensus	28	840.3
phoE	HLA-DPA1*02:01/DPB1*01:01	232	246	15	TGLKYDANNIYLATM	Consensus	28	1337.1
phoE	HLA-DRB1*04:05	144	158	15	TKRASGLATYRNTDF	Consensus	28	461.6
phoE	HLA-DQA1*05:01/DQB1*02:01	5	19	15	TLALMMMGFVASTAT	Consensus	28	576.6
phoE	HLA-DRB3*01:01	65	79	15	TQINDDLTGYGRWES	Consensus	28	1855.7
phoE	HLA-DRB1*03:01	270	284	15	VAQYQFDFGLRPSLG	Consensus	28	721.8
phoE	HLA-DRB1*11:01	270	284	15	VAQYQFDFGLRPSLG	Consensus	28	656.5
phoE	HLA-DRB1*04:05	101	115	15	VKLKNYGSFDYGRNL	Consensus	28	664.5
phoE	HLA-DRB3*01:01	101	115	15	VKLKNYGSFDYGRNL	Consensus	28	624.9
phoE	HLA-DRB1*04:01	74	88	15	YGRWESEFSGNKTES	Consensus	28	815
phoE	HLA-DPA1*02:01/DPB1*01:01	304	318	15	YIDVGLTYYFNKNMN	Consensus	28	399.5
phoE	HLA-DRB1*04:01	323	337	15	YKINQLKSDNKLGIN	Consensus	28	822
phoE	HLA-DRB1*08:02	247	261	15	YSETRKMTPISGGFA	Consensus	28	949
phoE	HLA-DRB1*12:01	36	50	15	GKIKAMHYFSDYDSK	Consensus	28.1	206.5
phoE	HLA-DRB1*12:01	239	253	15	NNIYLATMYSETRKM	Consensus	28.5	897.9
phoE	HLA-DRB5*01:01	21	35	15	AAEVYNKNANKLDVY	Consensus	29	175.9
phoE	HLA-DRB1*11:01	7	21	15	ALMMMGFVASTATQA	Consensus	29	950.1
phoE	HLA-DPA1*02:01/DPB1*01:01	271	285	15	AQYQFDFGLRPSLGY	Consensus	29	985.1
phoE	HLA-DRB1*04:05	147	161	15	ASGLATYRNTDFFGL	Consensus	29	580.5
phoE	HLA-DQA1*01:02/DQB1*06:02	200	214	15	DFAVSAAYTSSDRTN	Consensus	29	881
phoE	HLA-DQA1*04:01/DQB1*04:02	157	171	15	DFFGLVDGLDLTLQY	Consensus	29	1516.2
phoE	HLA-DRB1*15:01	157	171	15	DFFGLVDGLDLTLQY	Consensus	29	676.2
phoE	HLA-DRB1*08:02	300	314	15	DLVNYIDVGLTYYFN	Consensus	29	1263.6
phoE	HLA-DRB1*01:01	89	103	15	DSSQKTRLAFAGVKL	Consensus	29	122.2
phoE	HLA-DPA1*02:01/DPB1*01:01	33	47	15	DVYGKIKAMHYFSDY	Consensus	29	971.3
phoE	HLA-DPA1*02:01/DPB1*05:01	268	282	15	EAVAQYQFDFGLRPS	Consensus	29	2402.4
phoE	HLA-DRB1*08:02	299	313	15	EDLVNYIDVGLTYYF	Consensus	29	1336.3
phoE	HLA-DQA1*04:01/DQB1*04:02	130	144	15	EFGGDSSAQTDNFMT	Consensus	29	2149.6
phoE	HLA-DRB1*04:05	80	94	15	EFSGNKTESDSSQKT	Consensus	29	1520.8
phoE	HLA-DRB1*01:01	201	215	15	FAVSAAYTSSDRTND	Consensus	29	118
phoE	HLA-DPA1*03:01/DPB1*04:02	267	281	15	FEAVAQYQFDFGLRP	Consensus	29	852.2
phoE	HLA-DQA1*04:01/DQB1*04:02	158	172	15	FFGLVDGLDLTLQYQ	Consensus	29	1801.3
phoE	HLA-DQA1*05:01/DQB1*03:01	131	145	15	FGGDSSAQTDNFMTK	Consensus	29	2421.9
phoE	HLA-DQA1*04:01/DQB1*04:02	159	173	15	FGLVDGLDLTLQYQG	Consensus	29	2614.9
phoE	HLA-DQA1*01:02/DQB1*06:02	313	327	15	FNKNMNAFVDYKINQ	Consensus	29	527.2
phoE	HLA-DRB1*04:05	81	95	15	FSGNKTESDSSQKTR	Consensus	29	4207.8
phoE	HLA-DRB1*04:05	13	27	15	FVASTATQAAEVYNK	Consensus	29	811.8
phoE	HLA-DRB1*04:01	320	334	15	FVDYKINQLKSDNKL	Consensus	29	1153
phoE	HLA-DQA1*04:01/DQB1*04:02	185	199	15	GDGVGTSLSYDFGGS	Consensus	29	2186.2
phoE	HLA-DQA1*04:01/DQB1*04:02	290	304	15	GKDIEGVGSEDLVNY	Consensus	29	2194.8
phoE	HLA-DRB1*09:01	278	292	15	GLRPSLGYVLSKGKD	Consensus	29	52.8
phoE	HLA-DQA1*04:01/DQB1*04:02	160	174	15	GLVDGLDLTLQYQGK	Consensus	29	3565.2
phoE	HLA-DQA1*05:01/DQB1*03:01	177	191	15	GREAKKQNGDGVGTS	Consensus	29	2086.2
phoE	HLA-DPA1*01:03/DPB1*02:01	112	126	15	GRNLGALYDVEAWTD	Consensus	29	720.6
phoE	HLA-DRB1*08:02	297	311	15	GSEDLVNYIDVGLTY	Consensus	29	2967
phoE	HLA-DRB1*04:05	100	114	15	GVKLKNYGSFDYGRN	Consensus	29	696.6
phoE	HLA-DQA1*04:01/DQB1*04:02	289	303	15	KGKDIEGVGSEDLVN	Consensus	29	2190.8
phoE	HLA-DPA1*01:03/DPB1*02:01	37	51	15	KIKAMHYFSDYDSKD	Consensus	29	1093.4
phoE	HLA-DRB1*04:01	2	16	15	KKSTLALMMMGFVAS	Consensus	29	2041.8
phoE	HLA-DRB1*04:05	2	16	15	KKSTLALMMMGFVAS	Consensus	29	3415.6
phoE	HLA-DRB3*01:01	31	45	15	KLDVYGKIKAMHYFS	Consensus	29	398.2
phoE	HLA-DRB1*01:01	252	266	15	KMTPISGGFANKAQN	Consensus	29	32.2
phoE	HLA-DRB1*07:01	182	196	15	KQNGDGVGTSLSYDF	Consensus	29	250.3
phoE	HLA-DQA1*01:02/DQB1*06:02	145	159	15	KRASGLATYRNTDFF	Consensus	29	859.3
phoE	HLA-DPA1*02:01/DPB1*05:01	3	17	15	KSTLALMMMGFVAST	Consensus	29	2434.7
phoE	HLA-DPA1*03:01/DPB1*04:02	3	17	15	KSTLALMMMGFVAST	Consensus	29	465
phoE	HLA-DRB1*08:02	96	110	15	LAFAGVKLKNYGSFD	Consensus	29	1211.7
phoE	HLA-DPA1*01:03/DPB1*02:01	115	129	15	LGALYDVEAWTDMFP	Consensus	29	396.3
phoE	HLA-DRB1*08:02	301	315	15	LVNYIDVGLTYYFNK	Consensus	29	1225.6
phoE	HLA-DPA1*02:01/DPB1*01:01	118	132	15	LYDVEAWTDMFPEFG	Consensus	29	965.5
phoE	HLA-DRB1*13:02	11	25	15	MGFVASTATQAAEVY	Consensus	29	121
phoE	HLA-DRB1*13:02	10	24	15	MMGFVASTATQAAEV	Consensus	29	83.3
phoE	HLA-DRB1*11:01	317	331	15	MNAFVDYKINQLKSD	Consensus	29	675.9
phoE	HLA-DRB1*01:01	253	267	15	MTPISGGFANKAQNF	Consensus	29	53.5
phoE	HLA-DRB1*11:01	246	260	15	MYSETRKMTPISGGF	Consensus	29	295.6
phoE	HLA-DRB1*04:01	318	332	15	NAFVDYKINQLKSDN	Consensus	29	143.7
phoE	HLA-DRB5*01:01	318	332	15	NAFVDYKINQLKSDN	Consensus	29	432.2
phoE	HLA-DRB3*01:01	266	280	15	NFEAVAQYQFDFGLR	Consensus	29	225.8
phoE	HLA-DPA1*01:03/DPB1*02:01	114	128	15	NLGALYDVEAWTDMF	Consensus	29	365.3
phoE	HLA-DRB1*11:01	326	340	15	NQLKSDNKLGINDDD	Consensus	29	5177.6
phoE	HLA-DQA1*04:01/DQB1*04:02	155	169	15	NTDFFGLVDGLDLTL	Consensus	29	1659.9
phoE	HLA-DRB1*11:01	105	119	15	NYGSFDYGRNLGALY	Consensus	29	691.3
phoE	HLA-DRB1*12:01	265	279	15	QNFEAVAQYQFDFGL	Consensus	29	507
phoE	HLA-DPA1*03:01/DPB1*04:02	272	286	15	QYQFDFGLRPSLGYV	Consensus	29	1155.6
phoE	HLA-DRB1*03:01	272	286	15	QYQFDFGLRPSLGYV	Consensus	29	1330.5
phoE	HLA-DRB1*04:05	146	160	15	RASGLATYRNTDFFG	Consensus	29	567
phoE	HLA-DQA1*05:01/DQB1*03:01	178	192	15	REAKKQNGDGVGTSL	Consensus	29	1165.9
phoE	HLA-DRB1*01:01	251	265	15	RKMTPISGGFANKAQ	Consensus	29	24.2
phoE	HLA-DPA1*01:03/DPB1*02:01	113	127	15	RNLGALYDVEAWTDM	Consensus	29	476.8
phoE	HLA-DQA1*04:01/DQB1*04:02	154	168	15	RNTDFFGLVDGLDLT	Consensus	29	1626.7
phoE	HLA-DRB1*04:05	280	294	15	RPSLGYVLSKGKDIE	Consensus	29	682.6
phoE	HLA-DQA1*01:02/DQB1*06:02	212	226	15	RTNDQNLLARGQGSK	Consensus	29	334.1
phoE	HLA-DRB1*08:02	298	312	15	SEDLVNYIDVGLTYY	Consensus	29	1708.3
phoE	HLA-DRB1*13:02	298	312	15	SEDLVNYIDVGLTYY	Consensus	29	149.4
phoE	HLA-DQA1*05:01/DQB1*02:01	148	162	15	SGLATYRNTDFFGLV	Consensus	29	1395.4
phoE	HLA-DPA1*03:01/DPB1*04:02	193	207	15	SYDFGGSDFAVSAAY	Consensus	29	892.2
phoE	HLA-DQA1*04:01/DQB1*04:02	156	170	15	TDFFGLVDGLDLTLQ	Consensus	29	1889.1
phoE	HLA-DRB1*15:01	156	170	15	TDFFGLVDGLDLTLQ	Consensus	29	659.7
phoE	HLA-DQA1*01:01/DQB1*05:01	72	86	15	TGYGRWESEFSGNKT	Consensus	29	8190.4
phoE	HLA-DRB1*01:01	250	264	15	TRKMTPISGGFANKA	Consensus	29	24.2
phoE	HLA-DRB1*09:01	250	264	15	TRKMTPISGGFANKA	Consensus	29	368.8
phoE	HLA-DRB1*09:01	94	108	15	TRLAFAGVKLKNYGS	Consensus	29	375.8
phoE	HLA-DRB1*08:02	296	310	15	VGSEDLVNYIDVGLT	Consensus	29	4422
phoE	HLA-DRB1*15:01	302	316	15	VNYIDVGLTYYFNKN	Consensus	29	143.2
phoE	HLA-DPA1*02:01/DPB1*01:01	230	244	15	WATGLKYDANNIYLA	Consensus	29	2711
phoE	HLA-DRB1*08:02	230	244	15	WATGLKYDANNIYLA	Consensus	29	1004.6
phoE	HLA-DPA1*01:03/DPB1*02:01	111	125	15	YGRNLGALYDVEAWT	Consensus	29	1025.3
phoE	HLA-DPA1*03:01/DPB1*04:02	242	256	15	YLATMYSETRKMTPI	Consensus	29	570.6
phoE	HLA-DQA1*01:01/DQB1*05:01	273	287	15	YQFDFGLRPSLGYVL	Consensus	29	1876.4
phoE	HLA-DRB1*12:01	313	327	15	FNKNMNAFVDYKINQ	Consensus	29.5	2088.1
phoE	HLA-DRB1*12:01	140	154	15	DNFMTKRASGLATYR	Consensus	29.7	3517.6
phoE	HLA-DRB1*12:01	139	153	15	TDNFMTKRASGLATY	Consensus	29.75	3480
phoE	HLA-DRB1*12:01	141	155	15	NFMTKRASGLATYRN	Consensus	29.8	3037.3
phoE	HLA-DRB1*04:05	21	35	15	AAEVYNKNANKLDVY	Consensus	30	1079.2
phoE	HLA-DRB1*12:01	21	35	15	AAEVYNKNANKLDVY	Consensus	30	2052.7
phoE	HLA-DRB1*04:05	22	36	15	AEVYNKNANKLDVYG	Consensus	30	1178.7
phoE	HLA-DRB1*12:01	22	36	15	AEVYNKNANKLDVYG	Consensus	30	1926.3
phoE	HLA-DPA1*02:01/DPB1*01:01	117	131	15	ALYDVEAWTDMFPEF	Consensus	30	1020.3
phoE	HLA-DQA1*01:01/DQB1*05:01	238	252	15	ANNIYLATMYSETRK	Consensus	30	2639.2
phoE	HLA-DRB4*01:01	264	278	15	AQNFEAVAQYQFDFG	Consensus	30	148.4
phoE	HLA-DRB1*04:01	147	161	15	ASGLATYRNTDFFGL	Consensus	30	883.8
phoE	HLA-DRB1*07:01	147	161	15	ASGLATYRNTDFFGL	Consensus	30	385.4
phoE	HLA-DRB4*01:01	269	283	15	AVAQYQFDFGLRPSL	Consensus	30	461.7
phoE	HLA-DQA1*01:01/DQB1*05:01	123	137	15	AWTDMFPEFGGDSSA	Consensus	30	6965.8
phoE	HLA-DPA1*02:01/DPB1*01:01	157	171	15	DFFGLVDGLDLTLQY	Consensus	30	247.5
phoE	HLA-DRB3*01:01	276	290	15	DFGLRPSLGYVLSKG	Consensus	30	1725.3
phoE	HLA-DQA1*03:01/DQB1*03:02	186	200	15	DGVGTSLSYDFGGSD	Consensus	30	2587.4
phoE	HLA-DRB1*04:05	300	314	15	DLVNYIDVGLTYYFN	Consensus	30	684.1
phoE	HLA-DRB4*01:01	268	282	15	EAVAQYQFDFGLRPS	Consensus	30	200.3
phoE	HLA-DRB1*04:01	299	313	15	EDLVNYIDVGLTYYF	Consensus	30	702.4
phoE	HLA-DRB1*04:05	299	313	15	EDLVNYIDVGLTYYF	Consensus	30	508.1
phoE	HLA-DRB1*04:05	23	37	15	EVYNKNANKLDVYGK	Consensus	30	1411.9
phoE	HLA-DPA1*02:01/DPB1*01:01	260	274	15	FANKAQNFEAVAQYQ	Consensus	30	2137.4
phoE	HLA-DRB4*01:01	267	281	15	FEAVAQYQFDFGLRP	Consensus	30	122
phoE	HLA-DRB1*04:05	320	334	15	FVDYKINQLKSDNKL	Consensus	30	758.8
phoE	HLA-DQA1*03:01/DQB1*03:02	185	199	15	GDGVGTSLSYDFGGS	Consensus	30	2654.1
phoE	HLA-DRB1*15:01	52	66	15	GDQTYVRFGIKGETQ	Consensus	30	708.8
phoE	HLA-DQA1*01:02/DQB1*06:02	258	272	15	GGFANKAQNFEAVAQ	Consensus	30	495.2
phoE	HLA-DRB1*07:01	290	304	15	GKDIEGVGSEDLVNY	Consensus	30	310.1
phoE	HLA-DPA1*01:03/DPB1*02:01	36	50	15	GKIKAMHYFSDYDSK	Consensus	30	1165.4
phoE	HLA-DRB1*01:01	278	292	15	GLRPSLGYVLSKGKD	Consensus	30	43.3
phoE	HLA-DRB1*03:01	297	311	15	GSEDLVNYIDVGLTY	Consensus	30	1374.3
phoE	HLA-DRB1*04:05	297	311	15	GSEDLVNYIDVGLTY	Consensus	30	610.5
phoE	HLA-DRB1*13:02	295	309	15	GVGSEDLVNYIDVGL	Consensus	30	627
phoE	HLA-DRB1*01:01	284	298	15	GYVLSKGKDIEGVGS	Consensus	30	13.6
phoE	HLA-DRB1*08:02	284	298	15	GYVLSKGKDIEGVGS	Consensus	30	861.9
phoE	HLA-DRB1*07:01	305	319	15	IDVGLTYYFNKNMNA	Consensus	30	306.1
phoE	HLA-DRB1*15:01	38	52	15	IKAMHYFSDYDSKDG	Consensus	30	692.5
phoE	HLA-DQA1*03:01/DQB1*03:02	67	81	15	INDDLTGYGRWESEF	Consensus	30	2594.5
phoE	HLA-DRB4*01:01	263	277	15	KAQNFEAVAQYQFDF	Consensus	30	269.4
phoE	HLA-DQA1*04:01/DQB1*04:02	291	305	15	KDIEGVGSEDLVNYI	Consensus	30	2269.4
phoE	HLA-DRB1*07:01	291	305	15	KDIEGVGSEDLVNYI	Consensus	30	336.5
phoE	HLA-DRB1*07:01	289	303	15	KGKDIEGVGSEDLVN	Consensus	30	280.4
phoE	HLA-DRB1*04:01	324	338	15	KINQLKSDNKLGIND	Consensus	30	896.7
phoE	HLA-DQA1*05:01/DQB1*03:01	31	45	15	KLDVYGKIKAMHYFS	Consensus	30	743.4
phoE	HLA-DQA1*03:01/DQB1*03:02	333	347	15	KLGINDDDIVALGMT	Consensus	30	917.4
phoE	HLA-DRB1*04:05	3	17	15	KSTLALMMMGFVAST	Consensus	30	1860.4
phoE	HLA-DRB1*01:01	235	249	15	KYDANNIYLATMYSE	Consensus	30	124.5
phoE	HLA-DPA1*02:01/DPB1*01:01	32	46	15	LDVYGKIKAMHYFSD	Consensus	30	1132.8
phoE	HLA-DQA1*05:01/DQB1*03:01	32	46	15	LDVYGKIKAMHYFSD	Consensus	30	672
phoE	HLA-DRB1*08:02	283	297	15	LGYVLSKGKDIEGVG	Consensus	30	889.7
phoE	HLA-DQA1*03:01/DQB1*03:02	301	315	15	LVNYIDVGLTYYFNK	Consensus	30	4531
phoE	HLA-DPA1*02:01/DPB1*01:01	11	25	15	MGFVASTATQAAEVY	Consensus	30	3445.6
phoE	HLA-DRB1*11:01	11	25	15	MGFVASTATQAAEVY	Consensus	30	327.5
phoE	HLA-DRB1*11:01	10	24	15	MMGFVASTATQAAEV	Consensus	30	262.8
phoE	HLA-DPA1*02:01/DPB1*01:01	9	23	15	MMMGFVASTATQAAE	Consensus	30	3026.6
phoE	HLA-DRB1*13:02	9	23	15	MMMGFVASTATQAAE	Consensus	30	107
phoE	HLA-DRB1*07:01	318	332	15	NAFVDYKINQLKSDN	Consensus	30	427.3
phoE	HLA-DRB4*01:01	266	280	15	NFEAVAQYQFDFGLR	Consensus	30	101.9
phoE	HLA-DRB1*09:01	141	155	15	NFMTKRASGLATYRN	Consensus	30	395.5
phoE	HLA-DQA1*05:01/DQB1*03:01	184	198	15	NGDGVGTSLSYDFGG	Consensus	30	511.3
phoE	HLA-DQA1*05:01/DQB1*03:01	30	44	15	NKLDVYGKIKAMHYF	Consensus	30	761.1
phoE	HLA-DRB1*04:05	20	34	15	QAAEVYNKNANKLDV	Consensus	30	1314.1
phoE	HLA-DRB5*01:01	20	34	15	QAAEVYNKNANKLDV	Consensus	30	189.7
phoE	HLA-DRB1*08:02	274	288	15	QFDFGLRPSLGYVLS	Consensus	30	1055
phoE	HLA-DRB4*01:01	265	279	15	QNFEAVAQYQFDFGL	Consensus	30	113.6
phoE	HLA-DRB1*07:01	183	197	15	QNGDGVGTSLSYDFG	Consensus	30	288.6
phoE	HLA-DRB1*09:01	251	265	15	RKMTPISGGFANKAQ	Consensus	30	398.3
phoE	HLA-DRB3*01:01	113	127	15	RNLGALYDVEAWTDM	Consensus	30	1106.9
phoE	HLA-DPA1*01:03/DPB1*02:01	280	294	15	RPSLGYVLSKGKDIE	Consensus	30	1821
phoE	HLA-DRB1*04:05	298	312	15	SEDLVNYIDVGLTYY	Consensus	30	477.7
phoE	HLA-DRB1*07:01	148	162	15	SGLATYRNTDFFGLV	Consensus	30	290.2
phoE	HLA-DRB1*07:01	288	302	15	SKGKDIEGVGSEDLV	Consensus	30	239.5
phoE	HLA-DRB1*08:02	282	296	15	SLGYVLSKGKDIEGV	Consensus	30	1042.2
phoE	HLA-DQA1*04:01/DQB1*04:02	16	30	15	STATQAAEVYNKNAN	Consensus	30	2591.6
phoE	HLA-DPA1*03:01/DPB1*04:02	4	18	15	STLALMMMGFVASTA	Consensus	30	634.8
phoE	HLA-DRB1*04:01	156	170	15	TDFFGLVDGLDLTLQ	Consensus	30	418.9
phoE	HLA-DRB1*11:01	213	227	15	TNDQNLLARGQGSKA	Consensus	30	396.5
phoE	HLA-DRB1*04:05	19	33	15	TQAAEVYNKNANKLD	Consensus	30	2300
phoE	HLA-DRB5*01:01	19	33	15	TQAAEVYNKNANKLD	Consensus	30	263.8
phoE	HLA-DQA1*04:01/DQB1*04:02	190	204	15	TSLSYDFGGSDFAVS	Consensus	30	3387.3
phoE	HLA-DRB1*13:02	296	310	15	VGSEDLVNYIDVGLT	Consensus	30	539.2
phoE	HLA-DQA1*01:02/DQB1*06:02	194	208	15	YDFGGSDFAVSAAYT	Consensus	30	897.2
phoE	HLA-DPA1*02:01/DPB1*01:01	35	49	15	YGKIKAMHYFSDYDS	Consensus	30	1056.3
phoE	HLA-DRB3*01:01	111	125	15	YGRNLGALYDVEAWT	Consensus	30	1169.3
phoE	HLA-DRB1*03:01	273	287	15	YQFDFGLRPSLGYVL	Consensus	30	2420.3
phoE	HLA-DRB1*08:02	97	111	15	AFAGVKLKNYGSFDY	Consensus	31	1111.5
phoE	HLA-DRB1*04:05	99	113	15	AGVKLKNYGSFDYGR	Consensus	31	783.1
phoE	HLA-DRB1*09:01	99	113	15	AGVKLKNYGSFDYGR	Consensus	31	422.2
phoE	HLA-DPA1*03:01/DPB1*04:02	7	21	15	ALMMMGFVASTATQA	Consensus	31	1649.2
phoE	HLA-DRB5*01:01	271	285	15	AQYQFDFGLRPSLGY	Consensus	31	511.2
phoE	HLA-DRB1*08:02	229	243	15	AWATGLKYDANNIYL	Consensus	31	1133.3
phoE	HLA-DRB3*01:01	206	220	15	AYTSSDRTNDQNLLA	Consensus	31	7165.7
phoE	HLA-DRB1*09:01	200	214	15	DFAVSAAYTSSDRTN	Consensus	31	52.6
phoE	HLA-DRB4*01:01	166	180	15	DLTLQYQGKNEGREA	Consensus	31	693.9
phoE	HLA-DRB1*15:01	140	154	15	DNFMTKRASGLATYR	Consensus	31	763.9
phoE	HLA-DRB1*08:02	215	229	15	DQNLLARGQGSKAEA	Consensus	31	1451.9
phoE	HLA-DRB1*04:01	268	282	15	EAVAQYQFDFGLRPS	Consensus	31	925.6
phoE	HLA-DQA1*04:01/DQB1*04:02	228	242	15	EAWATGLKYDANNIY	Consensus	31	2402.1
phoE	HLA-DRB1*04:01	78	92	15	ESEFSGNKTESDSSQ	Consensus	31	2865.5
phoE	HLA-DQA1*05:01/DQB1*03:01	249	263	15	ETRKMTPISGGFANK	Consensus	31	718.7
phoE	HLA-DPA1*01:03/DPB1*02:01	98	112	15	FAGVKLKNYGSFDYG	Consensus	31	880
phoE	HLA-DRB1*04:05	98	112	15	FAGVKLKNYGSFDYG	Consensus	31	801
phoE	HLA-DRB1*08:02	196	210	15	FGGSDFAVSAAYTSS	Consensus	31	1100.1
phoE	HLA-DPA1*02:01/DPB1*01:01	159	173	15	FGLVDGLDLTLQYQG	Consensus	31	436.6
phoE	HLA-DQA1*01:02/DQB1*06:02	159	173	15	FGLVDGLDLTLQYQG	Consensus	31	872.8
phoE	HLA-DRB3*01:01	159	173	15	FGLVDGLDLTLQYQG	Consensus	31	379.1
phoE	HLA-DQA1*04:01/DQB1*04:02	258	272	15	GGFANKAQNFEAVAQ	Consensus	31	2443
phoE	HLA-DPA1*01:03/DPB1*02:01	197	211	15	GGSDFAVSAAYTSSD	Consensus	31	3110
phoE	HLA-DRB1*08:02	197	211	15	GGSDFAVSAAYTSSD	Consensus	31	1099.6
phoE	HLA-DRB1*08:02	335	349	15	GINDDDIVALGMTYQ	Consensus	31	1119.1
phoE	HLA-DQA1*01:02/DQB1*06:02	160	174	15	GLVDGLDLTLQYQGK	Consensus	31	924.8
phoE	HLA-DPA1*01:03/DPB1*02:01	198	212	15	GSDFAVSAAYTSSDR	Consensus	31	3146.2
phoE	HLA-DQA1*05:01/DQB1*03:01	107	121	15	GSFDYGRNLGALYDV	Consensus	31	1402.2
phoE	HLA-DRB5*01:01	100	114	15	GVKLKNYGSFDYGRN	Consensus	31	514.4
phoE	HLA-DQA1*04:01/DQB1*04:02	293	307	15	IEGVGSEDLVNYIDV	Consensus	31	2357.9
phoE	HLA-DQA1*05:01/DQB1*02:01	336	350	15	INDDDIVALGMTYQF	Consensus	31	1588.4
phoE	HLA-DQA1*05:01/DQB1*02:01	39	53	15	KAMHYFSDYDSKDGD	Consensus	31	1574.1
phoE	HLA-DQA1*01:01/DQB1*05:01	263	277	15	KAQNFEAVAQYQFDF	Consensus	31	1726.6
phoE	HLA-DRB1*11:01	27	41	15	KNANKLDVYGKIKAM	Consensus	31	350
phoE	HLA-DRB4*01:01	315	329	15	KNMNAFVDYKINQLK	Consensus	31	1245.3
phoE	HLA-DRB1*09:01	104	118	15	KNYGSFDYGRNLGAL	Consensus	31	1017.3
phoE	HLA-DPA1*02:01/DPB1*05:01	235	249	15	KYDANNIYLATMYSE	Consensus	31	2626.9
phoE	HLA-DPA1*02:01/DPB1*01:01	96	110	15	LAFAGVKLKNYGSFD	Consensus	31	460.1
phoE	HLA-DRB1*04:05	103	117	15	LKNYGSFDYGRNLGA	Consensus	31	1082.4
phoE	HLA-DRB3*01:01	328	342	15	LKSDNKLGINDDDIV	Consensus	31	2812.9
phoE	HLA-DPA1*02:01/DPB1*05:01	234	248	15	LKYDANNIYLATMYS	Consensus	31	2606.2
phoE	HLA-DPA1*03:01/DPB1*04:02	8	22	15	LMMMGFVASTATQAA	Consensus	31	2845.8
phoE	HLA-DRB1*03:01	279	293	15	LRPSLGYVLSKGKDI	Consensus	31	6382.7
phoE	HLA-DRB1*07:01	287	301	15	LSKGKDIEGVGSEDL	Consensus	31	342
phoE	HLA-DRB4*01:01	317	331	15	MNAFVDYKINQLKSD	Consensus	31	1143.9
phoE	HLA-DRB1*12:01	318	332	15	NAFVDYKINQLKSDN	Consensus	31	2121.4
phoE	HLA-DRB4*01:01	318	332	15	NAFVDYKINQLKSDN	Consensus	31	688.2
phoE	HLA-DRB1*08:02	214	228	15	NDQNLLARGQGSKAE	Consensus	31	1708.2
phoE	HLA-DRB1*07:01	184	198	15	NGDGVGTSLSYDFGG	Consensus	31	409.1
phoE	HLA-DQA1*03:01/DQB1*03:02	332	346	15	NKLGINDDDIVALGM	Consensus	31	1184.7
phoE	HLA-DRB4*01:01	314	328	15	NKNMNAFVDYKINQL	Consensus	31	1687.9
phoE	HLA-DRB4*01:01	316	330	15	NMNAFVDYKINQLKS	Consensus	31	1304.1
phoE	HLA-DRB1*04:01	155	169	15	NTDFFGLVDGLDLTL	Consensus	31	607.8
phoE	HLA-DQA1*05:01/DQB1*03:01	105	119	15	NYGSFDYGRNLGALY	Consensus	31	1670.9
phoE	HLA-DRB1*08:02	105	119	15	NYGSFDYGRNLGALY	Consensus	31	1091.7
phoE	HLA-DRB1*04:01	303	317	15	NYIDVGLTYYFNKNM	Consensus	31	939.1
phoE	HLA-DRB1*09:01	265	279	15	QNFEAVAQYQFDFGL	Consensus	31	421.3
phoE	HLA-DRB1*08:02	216	230	15	QNLLARGQGSKAEAW	Consensus	31	1462.8
phoE	HLA-DRB1*07:01	272	286	15	QYQFDFGLRPSLGYV	Consensus	31	314.1
phoE	HLA-DRB1*15:01	272	286	15	QYQFDFGLRPSLGYV	Consensus	31	591.8
phoE	HLA-DQA1*01:02/DQB1*06:02	210	224	15	SDRTNDQNLLARGQG	Consensus	31	461.9
phoE	HLA-DRB1*04:01	79	93	15	SEFSGNKTESDSSQK	Consensus	31	2817.1
phoE	HLA-DQA1*01:02/DQB1*06:02	257	271	15	SGGFANKAQNFEAVA	Consensus	31	931.6
phoE	HLA-DRB1*04:05	148	162	15	SGLATYRNTDFFGLV	Consensus	31	551.1
phoE	HLA-DQA1*03:01/DQB1*03:02	191	205	15	SLSYDFGGSDFAVSA	Consensus	31	2721.2
phoE	HLA-DQA1*04:01/DQB1*04:02	191	205	15	SLSYDFGGSDFAVSA	Consensus	31	3030
phoE	HLA-DPA1*03:01/DPB1*04:02	91	105	15	SQKTRLAFAGVKLKN	Consensus	31	191.5
phoE	HLA-DQA1*01:02/DQB1*06:02	91	105	15	SQKTRLAFAGVKLKN	Consensus	31	932.5
phoE	HLA-DRB1*11:01	91	105	15	SQKTRLAFAGVKLKN	Consensus	31	194.2
phoE	HLA-DRB1*11:01	90	104	15	SSQKTRLAFAGVKLK	Consensus	31	582.1
phoE	HLA-DQA1*03:01/DQB1*03:02	16	30	15	STATQAAEVYNKNAN	Consensus	31	4068.4
phoE	HLA-DQA1*04:01/DQB1*04:02	125	139	15	TDMFPEFGGDSSAQT	Consensus	31	4369.9
phoE	HLA-DPA1*01:03/DPB1*02:01	5	19	15	TLALMMMGFVASTAT	Consensus	31	1206.6
phoE	HLA-DPA1*03:01/DPB1*04:02	5	19	15	TLALMMMGFVASTAT	Consensus	31	964.2
phoE	HLA-DRB1*08:02	213	227	15	TNDQNLLARGQGSKA	Consensus	31	1968.4
phoE	HLA-DRB1*08:02	94	108	15	TRLAFAGVKLKNYGS	Consensus	31	1051.7
phoE	HLA-DQA1*04:01/DQB1*04:02	121	135	15	VEAWTDMFPEFGGDS	Consensus	31	638.1
phoE	HLA-DPA1*01:03/DPB1*02:01	307	321	15	VGLTYYFNKNMNAFV	Consensus	31	405.7
phoE	HLA-DRB5*01:01	101	115	15	VKLKNYGSFDYGRNL	Consensus	31	532.1
phoE	HLA-DQA1*03:01/DQB1*03:02	286	300	15	VLSKGKDIEGVGSED	Consensus	31	2838.2
phoE	HLA-DQA1*05:01/DQB1*02:01	34	48	15	VYGKIKAMHYFSDYD	Consensus	31	1551.8
phoE	HLA-DRB1*08:02	34	48	15	VYGKIKAMHYFSDYD	Consensus	31	1089
phoE	HLA-DQA1*05:01/DQB1*03:01	106	120	15	YGSFDYGRNLGALYD	Consensus	31	1728
phoE	HLA-DRB1*04:01	273	287	15	YQFDFGLRPSLGYVL	Consensus	31	1061.6
phoE	HLA-DRB3*01:01	207	221	15	YTSSDRTNDQNLLAR	Consensus	31	8512.7
phoE	HLA-DRB1*08:02	285	299	15	YVLSKGKDIEGVGSE	Consensus	31	1122.1
[truncated: 91,762 more rows]
