# Supplementary material for: Combing Immunoinformatics with Pangenome Analysis To Design a Multiepitope Subunit Vaccine against Klebsiella pneumoniae K1, K2, K47, and K64
Source: Microbiol Spectr. 2022 Jul 12;10(4):e01148-22. doi: 10.1128/spectrum.01148-22 (PMC9431259; doi:10.1128/spectrum.01148-22)
Supplement: Supplemental file 6 — Supplemental material. Download spectrum.01148-22-s0006.xlsx, XLSX file, 0.03 MB [file spectrum.01148-22-s0006.xlsx]

## Sheet: Sheet1
Table S6 All the predicted B-cell epitopes from the 12 prioritized proteins.
Protein	Start position	Epitope	Score	Prediction server	Rank
PHOE	72	TGYGRWESEFSGNKTE	0.93	ABCpred	1
PHOE	266	NFEAVAQYQFDFGLRP	0.93	ABCpred	1
PHOE	16	STATQAAEVYNKNANK	0.93	ABCpred	1
PHOE	134	DSSAQTDNFMTKRASG	0.91	ABCpred	2
PHOE	185	GDGVGTSLSYDFGGSD	0.9	ABCpred	3
PHOE	148	SGLATYRNTDFFGLVD	0.9	ABCpred	3
PHOE	200	DFAVSAAYTSSDRTND	0.89	ABCpred	4
PHOE	79	SEFSGNKTESDSSQKT	0.87	ABCpred	5
PHOE	302	VNYIDVGLTYYFNKNM	0.87	ABCpred	5
PHOE	248	SETRKMTPISGGFANK	0.87	ABCpred	5
PHOE	63	GETQINDDLTGYGRWE	0.86	ABCpred	6
PHOE	35	YGKIKAMHYFSDYDSK	0.86	ABCpred	6
PHOE	290	GKDIEGVGSEDLVNYI	0.86	ABCpred	6
PHOE	120	DVEAWTDMFPEFGGDS	0.84	ABCpred	7
PHOE	100	GVKLKNYGSFDYGRNL	0.84	ABCpred	7
PHOE	296	VGSEDLVNYIDVGLTY	0.82	ABCpred	8
PHOE	227	AEAWATGLKYDANNIY	0.81	ABCpred	9
PHOE	168	TLQYQGKNEGREAKKQ	0.8	ABCpred	10
PHOE	142	FMTKRASGLATYRNTD	0.8	ABCpred	10
PHOE	106	YGSFDYGRNLGALYDV	0.79	ABCpred	11
PHOE	241	IYLATMYSETRKMTPI	0.77	ABCpred	12
PHOE	177	GREAKKQNGDGVGTSL	0.77	ABCpred	12
PHOE	51	DGDQTYVRFGIKGETQ	0.76	ABCpred	13
PHOE	43	YFSDYDSKDGDQTYVR	0.75	ABCpred	14
PHOE	126	DMFPEFGGDSSAQTDN	0.75	ABCpred	14
PHOE	321	VDYKINQLKSDNKLGI	0.74	ABCpred	15
PHOE	258	GGFANKAQNFEAVAQY	0.73	ABCpred	16
PHOE	89	DSSQKTRLAFAGVKLK	0.72	ABCpred	17
PHOE	4	STLALMMMGFVASTAT	0.72	ABCpred	17
PHOE	278	GLRPSLGYVLSKGKDI	0.72	ABCpred	17
PHOE	308	GLTYYFNKNMNAFVDY	0.7	ABCpred	18
PHOE	161	LVDGLDLTLQYQGKNE	0.69	ABCpred	19
PHOE	233	GLKYDANNIYLATMYS	0.67	ABCpred	20
PHOE	207	YTSSDRTNDQNLLARG	0.63	ABCpred	21
PHOE	334	LGINDDDIVALGMTYQ	0.62	ABCpred	22
PHOE	23	EVYNKNANKLDVYGKI	0.6	ABCpred	23
PHOE	112	GRNLGALYDVEAWTDM	0.57	ABCpred	24
PHOE	176	EGREAKKQNGDGVGTS	1	BCPRED	Not Available
PHOE	62	KGETQINDDLTGYGRW	0.998	BCPRED	Not Available
PHOE	128	FPEFGGDSSAQTDNFM	0.993	BCPRED	Not Available
PHOE	80	EFSGNKTESDSSQKTR	0.989	BCPRED	Not Available
PHOE	41	MHYFSDYDSKDGDQTY	0.988	BCPRED	Not Available
PHOE	205	AAYTSSDRTNDQNLLA	0.951	BCPRED	Not Available
SLYB	50	AVQIQSGDDSNAIGAI	0.92	ABCpred	1
SLYB	74	LGNTIGGGTGRSLATA	0.89	ABCpred	2
SLYB	62	IGAIGGAVLGGFLGNT	0.89	ABCpred	2
SLYB	39	SVTYGTIVHTRAVQIQ	0.86	ABCpred	3
SLYB	131	GSTPFSVGQRVAIAGS	0.85	ABCpred	4
SLYB	115	EIRKDDGNTIMVVQKQ	0.82	ABCpred	5
SLYB	17	GCVSSSGLSGDVYSAS	0.81	ABCpred	6
SLYB	95	GGVAGQGVQGAMNKTQ	0.77	ABCpred	7
SLYB	23	GLSGDVYSASEAKQVQ	0.77	ABCpred	7
SLYB	109	TQGVELEIRKDDGNTI	0.77	ABCpred	7
SLYB	101	GVQGAMNKTQGVELEI	0.77	ABCpred	7
SLYB	139	QRVAIAGSGSQVTVSP	0.76	ABCpred	8
SLYB	29	YSASEAKQVQSVTYGT	0.7	ABCpred	9
SLYB	8	VSMIGFTLAGCVSSSG	0.69	ABCpred	10
SLYB	89	AAGAVAGGVAGQGVQG	0.67	ABCpred	11
SLYB	90	AGAVAGGVAGQGVQGA	1	BCPRED	Not Available
SLYB	66	GGAVLGGFLGNTIGGG	0.994	BCPRED	Not Available
SLYB	25	SGDVYSASEAKQVQSV	0.937	BCPRED	Not Available
SLYB	48	TRAVQIQSGDDSNAIG	0.924	BCPRED	Not Available
SLYB	113	ELEIRKDDGNTIMVVQ	0.923	BCPRED	Not Available
PAL_2	35	EGMLGAGTGMDANGNG	0.96	ABCpred	1
PAL_2	15	PVMAIAACSSNKNASN	0.93	ABCpred	2
PAL_2	116	PEYNIALGERRANAVK	0.89	ABCpred	3
PAL_2	107	EGHADERGTPEYNIAL	0.88	ABCpred	4
PAL_2	54	SSEEQARLQMQQLQQN	0.84	ABCpred	5
PAL_2	157	LGHDEAAYAKNRRAVL	0.84	ABCpred	5
PAL_2	8	KGLMIALPVMAIAACS	0.83	ABCpred	6
PAL_2	70	NIVYFDLDKYDIRSDF	0.83	ABCpred	6
PAL_2	84	DFAAMLDAHANFLRSN	0.77	ABCpred	7
PAL_2	48	GNGGNMSSEEQARLQM	0.77	ABCpred	7
PAL_2	76	LDKYDIRSDFAAMLDA	0.76	ABCpred	8
PAL_2	149	YGKEKPAVLGHDEAAY	0.7	ABCpred	9
PAL_2	140	SADQISIVSYGKEKPA	0.69	ABCpred	10
PAL_2	42	TGMDANGNGGNMSSEE	0.68	ABCpred	11
PAL_2	91	AHANFLRSNPSYKVTV	0.66	ABCpred	12
PAL_2	129	AVKMYLQGKGVSADQI	0.66	ABCpred	12
PAL_2	122	LGERRANAVKMYLQGK	0.62	ABCpred	13
PAL_2	43	GMDANGNGGNMSSEEQ	1	BCPRED	Not Available
PAL_2	123	GERRANAVKMYLQGKG	0.997	BCPRED	Not Available
PAL_2	98	SNPSYKVTVEGHADER	0.973	BCPRED	Not Available
PAL_2	20	AACSSNKNASNDQSGE	0.964	BCPRED	Not Available
PAL_2	60	RLQMQQLQQNNIVYFD	0.957	BCPRED	Not Available
YIAD	147	NVVGYTDSTGSKDLNM	0.88	ABCpred	1
YIAD	80	YMDVQEAKLRDKMQGT	0.86	ABCpred	2
YIAD	187	RTTGMGPANPIASNST	0.86	ABCpred	2
YIAD	174	SALITQGVAANRIRTT	0.85	ABCpred	3
YIAD	14	GTLAISGCTTNPYTGE	0.85	ABCpred	3
YIAD	34	KSGIGAGIGSLVGAGV	0.84	ABCpred	4
YIAD	181	VAANRIRTTGMGPANP	0.82	ABCpred	5
YIAD	153	DSTGSKDLNMRLSQQR	0.82	ABCpred	5
YIAD	115	TFDSNSANLKPAGANT	0.82	ABCpred	5
YIAD	72	ALGGGIGYYMDVQEAK	0.81	ABCpred	6
YIAD	50	GALSSSKHDRGKGALI	0.79	ABCpred	7
YIAD	4	RVLMIAALVSGTLAIS	0.79	ABCpred	7
YIAD	21	CTTNPYTGEREAGKSG	0.79	ABCpred	7
YIAD	95	TGVSVTRNGDNIVLNM	0.78	ABCpred	8
YIAD	202	TAEGKAQNRRVEITLS	0.78	ABCpred	8
YIAD	124	KPAGANTLTGVAMVLK	0.76	ABCpred	9
YIAD	136	MVLKEYEKTAVNVVGY	0.7	ABCpred	10
YIAD	130	TLTGVAMVLKEYEKTA	0.7	ABCpred	10
YIAD	62	GALIGAAAGAALGGGI	0.68	ABCpred	11
YIAD	162	MRLSQQRADSVASALI	0.68	ABCpred	11
YIAD	28	GEREAGKSGIGAGIGS	0.64	ABCpred	12
YIAD	190	GMGPANPIASNSTAEG	0.998	BCPRED	Not Available
YIAD	114	VTFDSNSANLKPAGAN	0.998	BCPRED	Not Available
YIAD	21	CTTNPYTGEREAGKSG	0.997	BCPRED	Not Available
YIAD	44	LVGAGVGALSSSKHDR	0.993	BCPRED	Not Available
YIAD	134	VAMVLKEYEKTAVNVV	0.985	BCPRED	Not Available
YIAD	66	GAAAGAALGGGIGYYM	0.975	BCPRED	Not Available
NLPD_2	357	HFEIRYKGKSVNPLQY	0.95	ABCpred	1
NLPD_2	49	SGMLITPPPSGVKSAP	0.94	ABCpred	2
NLPD_2	74	TQTIQPAPVAQEPVQT	0.93	ABCpred	3
NLPD_2	251	SSPISAWRWPTDGKVI	0.91	ABCpred	4
NLPD_2	105	KGSYTGGSTYTVKRGD	0.91	ABCpred	4
NLPD_2	245	ASSTSTSSPISAWRWP	0.9	ABCpred	5
NLPD_2	206	SSGEQSATKMLPNNKP	0.9	ABCpred	5
NLPD_2	21	LWLAGCTNTNNPPAPV	0.89	ABCpred	6
NLPD_2	219	NKPATTTTTVVAPVTA	0.88	ABCpred	7
NLPD_2	124	YIAWVTGNDFRDLAQR	0.88	ABCpred	7
NLPD_2	313	IKHNDDYLSAYAHNDT	0.87	ABCpred	8
NLPD_2	198	QPTITYSESSGEQSAT	0.87	ABCpred	8
NLPD_2	115	TVKRGDTLFYIAWVTG	0.86	ABCpred	9
NLPD_2	234	APTTVSTTQPTASSTS	0.84	ABCpred	10
NLPD_2	178	SGGATTSTTSAQKSTA	0.84	ABCpred	10
NLPD_2	288	AIVATADGRVVYAGNA	0.83	ABCpred	11
NLPD_2	277	KGIDIAGSKGQAIVAT	0.83	ABCpred	11
NLPD_2	228	VVAPVTAPTTVSTTQP	0.81	ABCpred	12
NLPD_2	154	LQVGNASGQPITGENA	0.81	ABCpred	12
NLPD_2	98	RKYGDIPKGSYTGGST	0.8	ABCpred	13
NLPD_2	41	GAASSSTNSGMLITPP	0.8	ABCpred	13
NLPD_2	34	APVSSAGGAASSSTNS	0.8	ABCpred	13
NLPD_2	343	IATMGSTGTSSTRLHF	0.79	ABCpred	14
NLPD_2	92	GRIVYNRKYGDIPKGS	0.77	ABCpred	15
NLPD_2	328	TMLVREQQEVKAGQKI	0.77	ABCpred	15
NLPD_2	62	SAPQAQPIQPMQTQTI	0.76	ABCpred	16
NLPD_2	295	GRVVYAGNALRGYGNL	0.76	ABCpred	16
NLPD_2	169	AVSQASARASGGATTS	0.76	ABCpred	16
NLPD_2	148	LNVGQVLQVGNASGQP	0.76	ABCpred	16
NLPD_2	139	RNNIPAPYALNVGQVL	0.76	ABCpred	16
NLPD_2	80	APVAQEPVQTVNGRIV	0.75	ABCpred	17
NLPD_2	337	VKAGQKIATMGSTGTS	0.74	ABCpred	18
NLPD_2	320	LSAYAHNDTMLVREQQ	0.74	ABCpred	18
NLPD_2	258	RWPTDGKVIENFSGAE	0.74	ABCpred	18
NLPD_2	185	TTSAQKSTAVVASQPT	0.71	ABCpred	19
NLPD_2	302	NALRGYGNLIIIKHND	0.69	ABCpred	20
NLPD_2	160	SGQPITGENAVSQASA	0.67	ABCpred	21
NLPD_2	56	PPSGVKSAPQAQPIQP	0.65	ABCpred	22
NLPD_2	3	AGSTKFTVSRIAALSL	0.65	ABCpred	22
NLPD_2	265	VIENFSGAEGGNKGID	0.63	ABCpred	23
NLPD_2	9	TVSRIAALSLVSLWLA	0.55	ABCpred	24
NLPD_2	31	NPPAPVSSAGGAASSS	1	BCPRED	Not Available
NLPD_2	238	VSTTQPTASSTSTSSP	1	BCPRED	Not Available
NLPD_2	221	PATTTTTVVAPVTAPT	1	BCPRED	Not Available
NLPD_2	53	ITPPPSGVKSAPQAQP	1	BCPRED	Not Available
NLPD_2	174	SARASGGATTSTTSAQ	0.999	BCPRED	Not Available
NLPD_2	75	QTIQPAPVAQEPVQTV	0.997	BCPRED	Not Available
NLPD_2	343	IATMGSTGTSSTRLHF	0.994	BCPRED	Not Available
NLPD_2	194	VVASQPTITYSESSGE	0.994	BCPRED	Not Available
NLPD_2	324	AHNDTMLVREQQEVKA	0.992	BCPRED	Not Available
NLPD_2	155	QVGNASGQPITGENAV	0.99	BCPRED	Not Available
NLPD_2	92	GRIVYNRKYGDIPKGS	0.951	BCPRED	Not Available
LPP1	52	RSDVQAAKDDAARANQ	0.93	ABCpred	1
LPP1	14	GSTLLAGCSSNAKIDQ	0.84	ABCpred	2
LPP1	28	DQLSSDVQTLNAKVDQ	0.82	ABCpred	3
LPP1	8	LGAVILGSTLLAGCSS	0.81	ABCpred	4
LPP1	60	DDAARANQRLDNQAHS	0.73	ABCpred	5
OMPW	177	YMDIDTDVKFKAGGVD	0.94	ABCpred	1
OMPW	122	GAGINYTTFFNEDFND	0.91	ABCpred	2
OMPW	33	TATVRPTEGSDNVLGS	0.9	ABCpred	3
OMPW	110	FGDAQSKVRPYVGAGI	0.9	ABCpred	3
OMPW	18	SVWAHEAGEFFIRAGT	0.89	ABCpred	4
OMPW	73	GVELLAATPFRHKVGT	0.88	ABCpred	5
OMPW	168	DWLLNMSVWYMDIDTD	0.87	ABCpred	6
OMPW	136	NDTGKAAGLSDLSLKD	0.86	ABCpred	7
OMPW	195	VSTRLDPWVFMFSAGY	0.83	ABCpred	8
OMPW	154	GAAGQVGLDYLINRDW	0.81	ABCpred	9
OMPW	86	VGTGPTGTIATVHQLP	0.8	ABCpred	10
OMPW	44	NVLGSLGSFNVSNNTQ	0.8	ABCpred	10
OMPW	55	SNNTQLGLTFTYMATD	0.79	ABCpred	11
OMPW	186	FKAGGVDQKVSTRLDP	0.77	ABCpred	12
OMPW	63	TFTYMATDNIGVELLA	0.76	ABCpred	13
OMPW	104	LMAQWYFGDAQSKVRP	0.76	ABCpred	13
OMPW	11	LGTLSTGSVWAHEAGE	0.74	ABCpred	14
OMPW	95	ATVHQLPPTLMAQWYF	0.73	ABCpred	15
OMPW	142	AGLSDLSLKDSWGAAG	0.71	ABCpred	16
OMPW	129	TFFNEDFNDTGKAAGL	0.53	ABCpred	17
OMPW	145	SDLSLKDSWGAAGQVG	0.987	BCPRED	Not Available
OMPW	29	IRAGTATVRPTEGSDN	0.985	BCPRED	Not Available
OMPW	114	QSKVRPYVGAGINYTT	0.951	BCPRED	Not Available
OMPW	50	GSFNVSNNTQLGLTFT	0.934	BCPRED	Not Available
OMPN_1	70	ELTGYGQWEYNIQANT	0.9	ABCpred	1
OMPN_1	134	GDTYTQTDVYMTGRTN	0.89	ABCpred	2
OMPN_1	331	YVDVGMTYYFNKNMST	0.88	ABCpred	3
OMPN_1	315	KDLYAYSRYGDKDLVK	0.88	ABCpred	3
OMPN_1	89	EGANSWTRLGFAGLKF	0.87	ABCpred	4
OMPN_1	179	AGSGEGTNNGGKRKLA	0.87	ABCpred	4
OMPN_1	200	GFGISSYYDLDMGISF	0.86	ABCpred	5
OMPN_1	16	ASAANAAEIYNKNGNK	0.85	ABCpred	6
OMPN_1	63	GETQITSELTGYGQWE	0.84	ABCpred	7
OMPN_1	246	AWTVGAKYDANNIYLA	0.84	ABCpred	7
OMPN_1	168	FALQYQGNNENAGSGE	0.82	ABCpred	8
OMPN_1	149	NGVATYRNSDFFGLVD	0.82	ABCpred	8
OMPN_1	121	DIESWTDMLPEFGGDT	0.82	ABCpred	8
OMPN_1	107	CGSLDYGRNYGVVYDI	0.82	ABCpred	8
OMPN_1	78	EYNIQANTSEKEGANS	0.81	ABCpred	9
OMPN_1	287	NFEVVAQYQFDDFNLP	0.81	ABCpred	9
OMPN_1	271	TFYGNDSFGGIANKTQ	0.81	ABCpred	9
OMPN_1	206	YYDLDMGISFGAAYSS	0.81	ABCpred	9
OMPN_1	365	SGIATDDIVALGLVYQ	0.78	ABCpred	10
OMPN_1	277	SFGGIANKTQNFEVVA	0.78	ABCpred	10
OMPN_1	43	YFSDDASEDGDQTYVR	0.77	ABCpred	11
OMPN_1	35	YGKVDGLHYFSDDASE	0.77	ABCpred	11
OMPN_1	233	RSSQRYANGDKADAWT	0.77	ABCpred	11
OMPN_1	143	YMTGRTNGVATYRNSD	0.77	ABCpred	11
OMPN_1	352	INLLDEDDRFYKNSGI	0.75	ABCpred	12
OMPN_1	217	AAYSSSDRTHNQLAAA	0.75	ABCpred	12
OMPN_1	261	AAMYAETRNMTFYGND	0.74	ABCpred	13
OMPN_1	50	EDGDQTYVRFGLKGET	0.69	ABCpred	14
OMPN_1	342	KNMSTYVDYKINLLDE	0.65	ABCpred	15
OMPN_1	192	KLARENGDGFGISSYY	0.65	ABCpred	15
OMPN_1	95	TRLGFAGLKFADCGSL	0.6	ABCpred	16
OMPN_1	302	PLRPSVAYLQSKGKDL	0.58	ABCpred	17
OMPN_1	174	GNNENAGSGEGTNNGG	1	BCPRED	Not Available
OMPN_1	106	DCGSLDYGRNYGVVYD	0.995	BCPRED	Not Available
OMPN_1	41	LHYFSDDASEDGDQTY	0.993	BCPRED	Not Available
OMPN_1	356	DEDDRFYKNSGIATDD	0.986	BCPRED	Not Available
OMPN_1	83	ANTSEKEGANSWTRLG	0.978	BCPRED	Not Available
OMPN_1	230	AAARSSQRYANGDKAD	0.977	BCPRED	Not Available
OMPN_1	130	PEFGGDTYTQTDVYMT	0.968	BCPRED	Not Available
OMPN_1	63	GETQITSELTGYGQWE	0.955	BCPRED	Not Available
OMPN_1	339	YFNKNMSTYVDYKINL	0.953	BCPRED	Not Available
OMPN_1	16	ASAANAAEIYNKNGNK	0.938	BCPRED	Not Available
KDGM	56	TVEAKWRSGGDNGSQP	0.92	ABCpred	1
KDGM	131	YRYEYTRYPNNAGKDD	0.92	ABCpred	1
KDGM	83	TISWRWKATSNFFLTP	0.91	ABCpred	2
KDGM	98	PGFTIESNDSRSIYKP	0.86	ABCpred	3
KDGM	20	AVTIDLRHEFIDGGKS	0.86	ABCpred	3
KDGM	174	SSEGVSRNDNKPYSQE	0.86	ABCpred	3
KDGM	67	NGSQPYSDVVGNGHED	0.85	ABCpred	4
KDGM	114	HLHAQYSFDNGFYVAA	0.85	ABCpred	4
KDGM	77	GNGHEDTISWRWKATS	0.84	ABCpred	5
KDGM	26	RHEFIDGGKSDKSNAD	0.84	ABCpred	5
KDGM	184	KPYSQEYNVKVAYKLD	0.84	ABCpred	5
KDGM	124	GFYVAARYRYEYTRYP	0.83	ABCpred	6
KDGM	205	YGEIGNVGVNDRSDRQ	0.8	ABCpred	7
KDGM	143	GKDDDKVNRGDAWAGF	0.8	ABCpred	7
KDGM	158	FVLGDWRTELNYVYAR	0.79	ABCpred	8
KDGM	165	TELNYVYARSSEGVSR	0.78	ABCpred	9
KDGM	214	NDRSDRQTRFRVGVAY	0.77	ABCpred	10
KDGM	14	MSFAATAVTIDLRHEF	0.75	ABCpred	11
KDGM	32	GGKSDKSNADRVSVSH	0.74	ABCpred	12
KDGM	4	RSLVLAALCGMSFAAT	0.65	ABCpred	13
KDGM	42	RVSVSHRFANGLGFTV	0.64	ABCpred	14
KDGM	59	AKWRSGGDNGSQPYSD	0.999	BCPRED	Not Available
KDGM	132	RYEYTRYPNNAGKDDD	0.998	BCPRED	Not Available
KDGM	195	AYKLDNNWSPYGEIGN	0.996	BCPRED	Not Available
KDGM	79	GHEDTISWRWKATSNF	0.988	BCPRED	Not Available
KDGM	176	EGVSRNDNKPYSQEYN	0.988	BCPRED	Not Available
KDGM	149	VNRGDAWAGFVLGDWR	0.97	BCPRED	Not Available
DAMX	257	PQAVAKTPVESKPVQP	0.91	ABCpred	1
DAMX	319	AKTGKTAGDVSSMKTA	0.88	ABCpred	2
DAMX	246	HTVIEAKPQSKPQAVA	0.88	ABCpred	2
DAMX	136	ASMPAAGQDQTAAANS	0.88	ABCpred	2
DAMX	64	EMLEEQPVERRPRKRK	0.86	ABCpred	3
DAMX	380	VSGIYASKDEAKRAVT	0.86	ABCpred	3
DAMX	263	TPVESKPVQPKHVEST	0.86	ABCpred	3
DAMX	190	ALTQQQGQLDGAVANS	0.86	ABCpred	3
DAMX	146	TAAANSTSQQDVTVPP	0.86	ABCpred	3
DAMX	16	SSERDADPQINFDDVD	0.85	ABCpred	4
DAMX	10	AGRSRQSSERDADPQI	0.85	ABCpred	4
DAMX	398	PADVQAKNPWAKPLHQ	0.84	ABCpred	5
DAMX	329	SSMKTAPSGHYTLQLS	0.84	ABCpred	5
DAMX	297	AQSKPTTTTAAPAATA	0.84	ABCpred	5
DAMX	178	QQRIEVQGDLNNALTQ	0.84	ABCpred	5
DAMX	390	AKRAVTSLPADVQAKN	0.83	ABCpred	6
DAMX	336	SGHYTLQLSSSSNYDN	0.83	ABCpred	6
DAMX	231	TERQTAATPRPAERKH	0.83	ABCpred	6
DAMX	70	PVERRPRKRKKAPAKP	0.82	ABCpred	7
DAMX	45	ARREREEEEFEEELDA	0.82	ABCpred	7
DAMX	34	ADEGRPTRAGKARRER	0.82	ABCpred	7
DAMX	286	TSVSESKPVATAQSKP	0.82	ABCpred	7
DAMX	210	EPATVAPIRNGANGTA	0.82	ABCpred	7
DAMX	76	RKRKKAPAKPASRQYI	0.81	ABCpred	8
DAMX	55	EEELDAQDEEMLEEQP	0.8	ABCpred	9
DAMX	224	TAAPRQATERQTAATP	0.8	ABCpred	9
DAMX	201	AVANSTLPTEPATVAP	0.8	ABCpred	9
DAMX	152	TSQQDVTVPPIAANPT	0.79	ABCpred	10
DAMX	117	SSQQTASGEKSINLSD	0.79	ABCpred	10
DAMX	361	LDKYVVYETSRNGQPW	0.78	ABCpred	11
DAMX	216	PIRNGANGTAAPRQAT	0.78	ABCpred	11
DAMX	344	SSSSNYDNLNNWAKKE	0.77	ABCpred	12
DAMX	274	HVESTATTAPAKTSVS	0.77	ABCpred	12
DAMX	160	PPIAANPTQGQAAVAP	0.76	ABCpred	13
DAMX	130	LSDDQSASMPAAGQDQ	0.76	ABCpred	13
DAMX	238	TPRPAERKHTVIEAKP	0.75	ABCpred	14
DAMX	105	VGIGSALKSPSSSSQQ	0.72	ABCpred	15
DAMX	166	PTQGQAAVAPQGQQRI	0.68	ABCpred	16
DAMX	367	YETSRNGQPWYVLVSG	0.66	ABCpred	17
DAMX	307	APAATAAAAAPAAKTG	0.66	ABCpred	17
DAMX	82	PAKPASRQYIMMGVGI	0.64	ABCpred	18
DAMX	23	PQINFDDVDLDADEGR	0.63	ABCpred	19
DAMX	88	RQYIMMGVGILVLLLL	0.6	ABCpred	20
DAMX	184	QGDLNNALTQQQGQLD	0.54	ABCpred	21
DAMX	352	LNNWAKKEKLDKYVVY	0.53	ABCpred	22
DAMX	45	ARREREEEEFEEELDA	1	BCPRED	Not Available
DAMX	70	PVERRPRKRKKAPAKP	1	BCPRED	Not Available
DAMX	296	TAQSKPTTTTAAPAAT	1	BCPRED	Not Available
DAMX	276	ESTATTAPAKTSVSES	1	BCPRED	Not Available
DAMX	163	AANPTQGQAAVAPQGQ	1	BCPRED	Not Available
DAMX	108	GSALKSPSSSSQQTAS	0.999	BCPRED	Not Available
DAMX	201	AVANSTLPTEPATVAP	0.998	BCPRED	Not Available
DAMX	233	RQTAATPRPAERKHTV	0.998	BCPRED	Not Available
DAMX	139	PAAGQDQTAAANSTSQ	0.989	BCPRED	Not Available
DAMX	345	SSSNYDNLNNWAKKEK	0.962	BCPRED	Not Available
DAMX	313	AAAAPAAKTGKTAGDV	0.953	BCPRED	Not Available
DAMX	259	AVAKTPVESKPVQPKH	0.928	BCPRED	Not Available
DAMX	402	QAKNPWAKPLHQVQAD	0.912	BCPRED	Not Available
FIU	744	RYHPGEPRTFMLTANV	0.94	ABCpred	1
FIU	705	YWVADAKLGYRVNSNL	0.94	ABCpred	1
FIU	402	TRENQTNYGVNARTAP	0.93	ABCpred	2
FIU	478	SATACGGSGRGAIACP	0.92	ABCpred	3
FIU	111	SSTTGDAIFMRGVDTS	0.92	ABCpred	3
FIU	492	CPPGQSTGSPVTTVDT	0.91	ABCpred	4
FIU	388	TGSIGHDVSAGVEFTR	0.91	ABCpred	4
FIU	293	SNFYGTDSDYDKSTTD	0.91	ABCpred	4
FIU	51	PSLYSPGASADPKFNK	0.9	ABCpred	5
FIU	486	GRGAIACPPGQSTGSP	0.9	ABCpred	5
FIU	460	RIEINGGLRLDNYHTK	0.9	ABCpred	5
FIU	186	SASIGSAWSRRGTLDL	0.9	ABCpred	5
FIU	603	DGTWSQYGKKRVEGYE	0.88	ABCpred	6
FIU	363	SRLVNTKDVSNRILTN	0.88	ABCpred	6
FIU	551	SGSGNSANRTDFKPQK	0.87	ABCpred	7
FIU	427	NLSIGGLDRNGANANG	0.87	ABCpred	7
FIU	307	TDSGTLRFEHDLTENT	0.87	ABCpred	7
FIU	628	DWTIIAGYTQQHATVT	0.86	ABCpred	8
FIU	519	GALYRLTEQGNVYVNY	0.86	ABCpred	8
FIU	501	PVTTVDTAKSGNLVNW	0.86	ABCpred	8
FIU	346	ANNITAPDINDVNTWS	0.86	ABCpred	8
FIU	150	VEVIKGPAGTDYGRSA	0.86	ABCpred	8
FIU	231	ERYGIAPSLAFGLDTP	0.85	ABCpred	9
FIU	736	ASINKSGYRYHPGEPR	0.84	ABCpred	10
FIU	570	SELGTKWQIFDNRLLL	0.84	ABCpred	10
FIU	322	TTVRNTTRWSRVKQEY	0.84	ABCpred	10
FIU	253	YLHVRQNNTPDGGIPT	0.84	ABCpred	10
FIU	247	TRLYLNYLHVRQNNTP	0.84	ABCpred	10
FIU	694	GAVGTPDHTEGYWVAD	0.83	ABCpred	11
FIU	126	SNSIYVDGIRDIGSVT	0.83	ABCpred	11
FIU	612	KRVEGYELSATGNLTP	0.82	ABCpred	12
FIU	263	DGGIPTVGLPGYSAPS	0.82	ABCpred	12
FIU	622	TGNLTPDWTIIAGYTQ	0.81	ABCpred	13
FIU	60	ADPKFNKPLVDTTRTI	0.81	ABCpred	13
FIU	271	LPGYSAPSPKYAALNS	0.81	ABCpred	13
FIU	212	RLNLMGEKTHDAGRDR	0.81	ABCpred	13
FIU	100	GVGAFYAGENGSSTTG	0.81	ABCpred	13
FIU	684	YVGSLRRGSDGAVGTP	0.8	ABCpred	14
FIU	535	AISQQPPGGSSFALAA	0.79	ABCpred	15
FIU	357	VNTWSWSRLVNTKDVS	0.79	ABCpred	15
FIU	179	LDSGIDGSASIGSAWS	0.79	ABCpred	15
FIU	651	DGSSALAYTPKHAFTL	0.78	ABCpred	16
FIU	75	ITVIPEQVIKDQGVTN	0.77	ABCpred	17
FIU	634	GYTQQHATVTEGQNVA	0.77	ABCpred	17
FIU	316	HDLTENTTVRNTTRWS	0.77	ABCpred	17
FIU	162	GRSAPSGSINMISKQP	0.77	ABCpred	17
FIU	542	GGSSFALAASGSGNSA	0.76	ABCpred	18
FIU	133	GIRDIGSVTRDTFNTQ	0.76	ABCpred	18
FIU	83	IKDQGVTNLTDALKNV	0.75	ABCpred	19
FIU	663	AFTLWTQYQATSDLSV	0.75	ABCpred	19
FIU	448	GIYAFDTLTLTERIEI	0.74	ABCpred	20
FIU	139	SVTRDTFNTQQVEVIK	0.74	ABCpred	20
FIU	564	PQKAKSSELGTKWQIF	0.73	ABCpred	21
FIU	380	TNITSTFNTGSIGHDV	0.73	ABCpred	21
FIU	24	GASPAAGIAAENSVKN	0.73	ABCpred	21
FIU	221	HDAGRDRIENERYGIA	0.73	ABCpred	21
FIU	525	TEQGNVYVNYAISQQP	0.72	ABCpred	22
FIU	277	PSPKYAALNSAGKVDT	0.7	ABCpred	23
FIU	587	AALFRTDIENEVAAND	0.69	ABCpred	24
FIU	415	TAPAVNLYHPVSNLSI	0.69	ABCpred	24
FIU	239	LAFGLDTPTRLYLNYL	0.69	ABCpred	24
FIU	66	KPLVDTTRTITVIPEQ	0.66	ABCpred	25
FIU	170	INMISKQPRLDSGIDG	0.66	ABCpred	25
FIU	438	ANANGQTDTFGIYAFD	0.65	ABCpred	26
FIU	192	AWSRRGTLDLNQAFSD	0.65	ABCpred	26
FIU	725	NMYNLFDTDYVASINK	0.63	ABCpred	27
FIU	35	NSVKNSEETLVVEAAP	0.59	ABCpred	28
FIU	714	YRVNSNLDLQLNMYNL	0.57	ABCpred	29
FIU	508	AKSGNLVNWKAGALYR	0.54	ABCpred	30
FIU	203	QAFSDNAAFRLNLMGE	0.51	ABCpred	31
FIU	98	VPGVGAFYAGENGSST	1	BCPRED	Not Available
FIU	262	PDGGIPTVGLPGYSAP	1	BCPRED	Not Available
FIU	154	KGPAGTDYGRSAPSGS	1	BCPRED	Not Available
FIU	488	GAIACPPGQSTGSPVT	1	BCPRED	Not Available
FIU	48	AAPPSLYSPGASADPK	0.999	BCPRED	Not Available
FIU	431	GGLDRNGANANGQTDT	0.998	BCPRED	Not Available
FIU	298	TDSDYDKSTTDSGTLR	0.998	BCPRED	Not Available
FIU	377	TNQTNITSTFNTGSIG	0.996	BCPRED	Not Available
FIU	689	RRGSDGAVGTPDHTEG	0.996	BCPRED	Not Available
FIU	414	RTAPAVNLYHPVSNLS	0.995	BCPRED	Not Available
FIU	549	AASGSGNSANRTDFKP	0.993	BCPRED	Not Available
FIU	350	TAPDINDVNTWSWSRL	0.993	BCPRED	Not Available
FIU	532	VNYAISQQPPGGSSFA	0.992	BCPRED	Not Available
FIU	22	CLGASPAAGIAAENSV	0.989	BCPRED	Not Available
FIU	598	VAANDDGTWSQYGKKR	0.988	BCPRED	Not Available
FIU	322	TTVRNTTRWSRVKQEY	0.988	BCPRED	Not Available
FIU	471	NYHTKYDSATACGGSG	0.983	BCPRED	Not Available
FIU	672	ATSDLSVGGGVRYVGS	0.971	BCPRED	Not Available
FIU	741	SGYRYHPGEPRTFMLT	0.968	BCPRED	Not Available
FIU	69	VDTTRTITVIPEQVIK	0.966	BCPRED	Not Available
PFEA	27	EESEQDTETMIVRSTA	0.94	ABCpred	1
PFEA	445	GIRFDYHNQFGSNWSP	0.93	ABCpred	2
PFEA	205	GPLAGEALTMRLYGNI	0.93	ABCpred	2
PFEA	408	PGTSGDPTQRSTKNSA	0.92	ABCpred	3
PFEA	359	LESWRTTSEFNVPFFW	0.92	ABCpred	3
PFEA	273	QGNIYAGDTQYSNGNL	0.92	ABCpred	3
PFEA	120	AVRYSWRGERDTRGDS	0.92	ABCpred	3
PFEA	92	NNRQIDIRGMGPENTL	0.88	ABCpred	4
PFEA	602	NATWMLKSESKETGNP	0.88	ABCpred	4
PFEA	50	PGVSIITAEDIAKQPP	0.88	ABCpred	4
PFEA	309	SWGLTYNGLWDWGQSK	0.88	ABCpred	4
PFEA	646	LYGRQKPRQYAEIRNE	0.87	ABCpred	5
PFEA	507	IAEGSCYLLGNPDLDP	0.87	ABCpred	5
PFEA	379	TLTLGMEWNHDQLDDP	0.87	ABCpred	5
PFEA	13	ALVISSLLAPNAFAEE	0.87	ABCpred	5
PFEA	126	RGERDTRGDSNWVPAE	0.87	ABCpred	5
PFEA	617	PLSVIPKYTVNTMLDW	0.86	ABCpred	6
PFEA	388	HDQLDDPASMQATNSN	0.86	ABCpred	6
PFEA	235	NGSYAAGREGVRNKDI	0.86	ABCpred	6
PFEA	423	ATLTGIYLEDNIEAVP	0.85	ABCpred	7
PFEA	174	TNTWHGSLSFFSNQPE	0.85	ABCpred	7
PFEA	677	GIGTQYQLNRDIRLNA	0.84	ABCpred	8
PFEA	530	IGIEFNLNGYAAGVTW	0.84	ABCpred	8
PFEA	346	EGMINSEDYATSRLES	0.84	ABCpred	8
PFEA	319	DWGQSKAGVYYEKTNN	0.84	ABCpred	8
PFEA	490	SSKGYLLSTRGNGCPN	0.83	ABCpred	9
PFEA	188	PENNKEGTTNRANFNL	0.83	ABCpred	9
PFEA	710	STYNEPGRAYYAGVTL	0.82	ABCpred	10
PFEA	541	AGVTWFRNDYKNKIVS	0.82	ABCpred	10
PFEA	114	PVTSRNAVRYSWRGER	0.82	ABCpred	10
PFEA	558	TEVLGYTSSGNNILQW	0.81	ABCpred	11
PFEA	162	AGGVVNIITKRPTNTW	0.81	ABCpred	11
PFEA	513	YLLGNPDLDPEISINK	0.8	ABCpred	12
PFEA	71	DIIRKMPGVNLTGNSA	0.79	ABCpred	13
PFEA	39	RSTAEEALKQQPGVSI	0.79	ABCpred	13
PFEA	294	VDSLYGHETNRLYRQS	0.79	ABCpred	13
PFEA	335	TRLQEGSTGRVEGMIN	0.78	ABCpred	14
PFEA	265	DFSYAYSRQGNIYAGD	0.78	ABCpred	14
PFEA	631	DWQVNDALSANVNWTL	0.77	ABCpred	15
PFEA	56	TAEDIAKQPPVNDLSD	0.77	ABCpred	15
PFEA	181	LSFFSNQPENNKEGTT	0.77	ABCpred	15
PFEA	394	PASMQATNSNGETIPG	0.76	ABCpred	16
PFEA	62	KQPPVNDLSDIIRKMP	0.75	ABCpred	17
PFEA	471	MFTLKAGIARVFKAPN	0.75	ABCpred	17
PFEA	224	EPDAWDINHAQNGSYA	0.75	ABCpred	17
PFEA	137	WVPAEMVERIEVLRGP	0.75	ABCpred	17
PFEA	241	GREGVRNKDINALLSW	0.74	ABCpred	18
PFEA	7	SVPTTLALVISSLLAP	0.73	ABCpred	19
PFEA	281	TQYSNGNLSPNGLVDS	0.73	ABCpred	19
PFEA	611	SKETGNPLSVIPKYTV	0.72	ABCpred	20
PFEA	521	DPEISINKEIGIEFNL	0.72	ABCpred	20
PFEA	217	YGNINKTEPDAWDINH	0.71	ABCpred	21
PFEA	78	GVNLTGNSASGSRGNN	0.7	ABCpred	22
PFEA	660	NETGTLATTEVGAYSI	0.7	ABCpred	22
PFEA	653	RQYAEIRNETGTLATT	0.7	ABCpred	22
PFEA	498	TRGNGCPNTIAEGSCY	0.7	ABCpred	22
PFEA	148	VLRGPAAARYGSGAAG	0.7	ABCpred	22
PFEA	257	KMTPQQILDFSYAYSR	0.69	ABCpred	23
PFEA	168	IITKRPTNTWHGSLSF	0.68	ABCpred	24
PFEA	99	RGMGPENTLILIDGVP	0.66	ABCpred	25
PFEA	479	ARVFKAPNLYQSSKGY	0.66	ABCpred	25
PFEA	692	AGISNLFDKQLYRENA	0.65	ABCpred	26
PFEA	577	GKAVVEGLEGNLLIPV	0.65	ABCpred	26
PFEA	327	VYYEKTNNTRLQEGST	0.65	ABCpred	26
PFEA	106	TLILIDGVPVTSRNAV	0.63	ABCpred	27
PFEA	564	TSSGNNILQWQNGGKA	0.61	ABCpred	28
PFEA	251	NALLSWKMTPQQILDF	0.6	ABCpred	29
PFEA	429	YLEDNIEAVPGTNLIP	0.55	ABCpred	30
PFEA	365	TSEFNVPFFWLADQTL	0.55	ABCpred	30
PFEA	19	LLAPNAFAEESEQDTE	0.55	ABCpred	30
PFEA	570	ILQWQNGGKAVVEGLE	0.54	ABCpred	31
PFEA	199	ANFNLSGPLAGEALTM	0.54	ABCpred	31
PFEA	151	GPAAARYGSGAAGGVV	1	BCPRED	Not Available
PFEA	707	AGASTYNEPGRAYYAG	1	BCPRED	Not Available
PFEA	125	WRGERDTRGDSNWVPA	0.999	BCPRED	Not Available
PFEA	400	TNSNGETIPGTSGDPT	0.999	BCPRED	Not Available
PFEA	80	NLTGNSASGSRGNNRQ	0.997	BCPRED	Not Available
PFEA	325	AGVYYEKTNNTRLQEG	0.997	BCPRED	Not Available
PFEA	435	EAVPGTNLIPGIRFDY	0.995	BCPRED	Not Available
PFEA	37	IVRSTAEEALKQQPGV	0.991	BCPRED	Not Available
PFEA	188	PENNKEGTTNRANFNL	0.986	BCPRED	Not Available
PFEA	626	VNTMLDWQVNDALSAN	0.98	BCPRED	Not Available
PFEA	108	ILIDGVPVTSRNAVRY	0.97	BCPRED	Not Available
PFEA	599	WRTNATWMLKSESKET	0.966	BCPRED	Not Available
PFEA	218	GNINKTEPDAWDINHA	0.95	BCPRED	Not Available
PFEA	646	LYGRQKPRQYAEIRNE	0.945	BCPRED	Not Available
PFEA	277	YAGDTQYSNGNLSPNG	0.936	BCPRED	Not Available
PFEA	568	NNILQWQNGGKAVVEG	0.931	BCPRED	Not Available
PFEA	383	GMEWNHDQLDDPASMQ	0.913	BCPRED	Not Available
